# Supplementary material for: Increased rates of protein evolution and asymmetric deceleration after the whole-genome duplication in yeasts
Source: BMC Evol Biol. 2017 Feb 6;17:40. doi: 10.1186/s12862-017-0895-1 (PMC5294719; doi:10.1186/s12862-017-0895-1)
Supplement: Additional file 3: Table S1. — YGOB data set analysis, including dN/dS data, likelihood-ratio tests' results, and S. cerevisiae protein properties and functions for 535 orthogroups. (XLSX 242 kb) [file 12862_2017_895_MOESM3_ESM.xlsx]

## Sheet: README
Functional categories
1: Regulatory (kinases, transcription factors)
2: Metabolic enzymes
3: Ribosomal proteins
0: other
Data sources:
* Protein Abundance (PA) from Breker et al. 2013
** Intrinsic Disorder Content (IDC) from Landry et al. 2009
*** Fitness (Fit) from Breslow et al. 2008
**** Codon Adaptation Index (CAI) calculated with CodonW version 1.4.4 (https://sourceforge.net/projects/codonw/) with Sharp and Li 1987 method
References
Breker M, Gymrek M, Schuldiner M: A novel single-cell screening platform reveals proteome plasticity during yeast stress responses. The Journal of cell biology 2013, 200(6):839-850.
Landry CR, Levy ED, Michnick SW: Weak functional constraints on phosphoproteomes. Trends in genetics : TIG 2009, 25(5):193-197.
Breslow DK, Cameron DM, Collins SR, Schuldiner M, Stewart-Ornstein J, Newman HW, Braun S, Madhani HD, Krogan NJ, Weissman JS: A comprehensive strategy enabling high-resolution functional analysis of the yeast genome. Nature methods 2008, 5(8):711-718.
Sharp, P. M., & Li, W. H. (1987). The codon adaptation index-a measure of directional synonymous codon usage bias, and its potential applications. Nucleic acids research, 15(3), 1281-1295.

## Sheet: R1
ORF-A	Gene-A	ORF-B	Gene-B	ω_0 (non-WGD)	ω_wgd (post-WGD)	LRT R1 (p-val<0.05)
YAL015C	NTG1	YOL043C	NTG2	0.03878	0.09267	1
YAL017W	PSK1	YOL045W	PSK2	0.04641	0.07218	1
YAL023C	PMT2	YOR321W	PMT3	0.0925	0.12111	1
YAL028W	FRT2	YOR324C	FRT1	0.04762	0.1607	1
YAL029C	MYO4	YOR326W	MYO2	0.03133	0.07429	1
YAL030W	SNC1	YOR327C	SNC2	0.01677	0.0426	1
YAL034C	FUN19	YOR338W	YOR338W	0.07155	0.14832	1
YAL037W	YAL037W	YOR342C	YOR342C	0.03484	0.15337	1
YAL038W	CDC19	YOR347C	PYK2	0.12716	0.09274	1
YAL051W	OAF1	YOR363C	PIP2	0.01206	0.07279	1
YAL053W	FLC2	YOR365C	YOR365C	0.04005	0.09566	1
YAL056W	GPB2	YOR371C	GPB1	0.03823	0.11201	1
YAL062W	GDH3	YOR375C	GDH1	0.1649	0.08087	1
YAR002C-A	ERP1	YGL002W	ERP6	0.08037	0.10385	0
YBL005W	PDR3	YGL013C	PDR1	0.07468	0.11098	1
YBL009W	ALK2	YGL021W	ALK1	0.04886	0.1266	1
YBL027W	RPL19B	YBR084C-A	RPL19A	0.11543	0.10709	0
YBL030C	PET9	YBR085W	AAC3	0.11544	0.06985	1
YBL039C	URA7	YJR103W	URA8	0.04168	0.06204	1
YBL043W	ECM13	YJR115W	YJR115W	0.0103	0.21693	1
YBL054W	TOD6	YER088C	DOT6	0.08641	0.16891	1
YBL056W	PTC3	YER089C	PTC2	0.01882	0.07447	1
YBL059W	YBL059W	YER093C-A	AIM11	0.0307	0.16824	1
YBL061C	SKT5	YER096W	SHC1	0.03795	0.12629	1
YBL067C	UBP13	YER098W	UBP9	0.06547	0.12069	1
YBL068W	PRS4	YER099C	PRS2	0.01322	0.02895	1
YBL069W	AST1	YER101C	AST2	0.02671	0.06405	1
YBL072C	RPS8A	YER102W	RPS8B	0.16197	0.13507	0
YBL075C	SSA3	YER103W	SSA4	0.04908	0.03099	1
YBL079W	NUP170	YER105C	NUP157	0.02372	0.09664	1
YBL085W	BOI1	YER114C	BOI2	0.05656	0.11254	1
YBL087C	RPL23A	YER117W	RPL23B	0.06853	0.03062	1
YBL089W	AVT5	YER119C	AVT6	0.00381	0.10759	1
YBL091C-A	SCS22	YER120W	SCS2	0.13883	0.23173	1
YBL101C	ECM21	YPR030W	CSR2	0.04725	0.11644	1
YBL106C	SRO77	YPR032W	SRO7	0.02647	0.08616	1
YBR001C	NTH2	YDR001C	NTH1	0.0277	0.03806	1
YBR005W	RCR1	YDR003W	RCR2	0.04438	0.15727	0
YBR014C	GRX7	YDL010W	GRX6	0.0068	0.19889	1
YBR020W	GAL1	YDR009W	GAL3	0.00418	0.09336	1
YBR024W	SCO2	YBR037C	SCO1	0.00201	0.08814	1
YBR031W	RPL4A	YDR012W	RPL4B	0.16165	0.13968	0
YBR033W	EDS1	YKL038W	RGT1	0.05447	0.09874	1
YBR042C	CST26	YDR018C	YDR018C	0.03031	0.10485	1
YBR048W	RPS11B	YDR025W	RPS11A	0.15858	0.1024	1
YBR049C	REB1	YDR026C	NSI1	0.04187	0.08683	1
YBR052C	RFS1	YDR032C	PST2	0.10209	0.1086	0
YBR054W	YRO2	YDR033W	MRH1	NaN	NaN	NaN
YBR066C	NRG2	YDR043C	NRG1	0.06919	0.10843	0
YBR068C	BAP2	YDR046C	BAP3	0.00442	0.10154	1
YBR078W	ECM33	YDR055W	PST1	0.18782	0.1305	1
YBR082C	UBC4	YDR059C	UBC5	0.01718	0.01702	0
YBR089C-A	NHP6B	YPR052C	NHP6A	0.01828	0.08057	1
YBR104W	YMC2	YPR058W	YMC1	0.06321	0.06965	0
YBR117C	TKL2	YPR074C	TKL1	0.11392	0.10001	1
YBR118W	TEF2	YPR080W	TEF1	0.0948	0.09148	0
YBR121C	GRS1	YPR081C	GRS2	0.06675	0.07989	1
YBR140C	IRA1	YOL081W	IRA2	0.0273	0.05996	1
YBR145W	ADH5	YOL086C	ADH1	0.1155	0.16501	1
YBR147W	RTC2	YOL092W	YOL092W	0.04304	0.0836	1
YBR150C	TBS1	YOL089C	HAL9	0.01013	0.10965	1
YBR161W	CSH1	YPL057C	SUR1	0.00924	0.09872	1
YBR169C	SSE2	YPL106C	SSE1	0.10198	0.10663	0
YBR172C	SMY2	YPL105C	SYH1	0.09548	0.17419	1
YBR177C	EHT1	YPL095C	EEB1	0.05191	0.0792	1
YBR181C	RPS6B	YPL090C	RPS6A	0.1624	0.12947	0
YBR182C	SMP1	YPL089C	RLM1	0.00961	0.17637	1
YBR183W	YPC1	YPL087W	YDC1	0.00424	0.08198	1
YBR189W	RPS9B	YPL081W	RPS9A	0.11376	0.07556	1
YBR191W	RPL21A	YPL079W	RPL21B	0.12843	0.06856	1
YBR197C	YBR197C	YPL077C	YPL077C	0.07605	0.08044	0
YBR210W	ERV15	YGL054C	ERV14	0.02925	0.07599	1
YBR214W	SDS24	YGL056C	SDS23	0.04695	0.07859	1
YBR216C	YBP1	YGL060W	YBP2	0.04775	0.14839	1
YBR218C	PYC2	YGL062W	PYC1	0.04357	0.04821	0
YBR238C	YBR238C	YGL107C	RMD9	0.0362	0.10307	1
YBR241C	YBR241C	YGL104C	VPS73	0.00446	0.08347	1
YBR242W	YBR242W	YGL101W	YGL101W	0.0286	0.06241	1
YBR270C	BIT2	YJL058C	BIT61	0.05531	0.08398	1
YBR273C	UBX7	YJL048C	UBX6	0.06741	0.11082	1
YBR278W	DPB3	YJL065C	DLS1	0.01983	0.13734	1
YBR284W	YBR284W	YJL070C	YJL070C	0.03419	0.09583	1
YCL011C	GBP2	YNL004W	HRB1	0.0434	0.08123	1
YCL024W	KCC4	YDR507C	GIN4	0.02939	0.11052	1
YCL025C	AGP1	YDR508C	GNP1	0.01609	0.10708	1
YCL035C	GRX1	YDR513W	GRX2	0.16787	0.13011	0
YCL036W	GFD2	YDR514C	YDR514C	0.06345	0.11567	1
YCL037C	SRO9	YDR515W	SLF1	0.10466	0.23628	1
YCL040W	GLK1	YDR516C	EMI2	0.01093	0.08111	1
YCL043C	PDI1	YDR518W	EUG1	0.12127	0.16301	1
YCL048W	SPS22	YDR522C	SPS2	0.00967	0.10025	1
YCL050C	APA1	YDR530C	APA2	0.00346	0.12927	1
YCL051W	LRE1	YDR528W	HLR1	0.06813	0.15498	1
YCR005C	CIT2	YNR001C	CIT1	0.06506	0.06272	0
YCR010C	ADY2	YNR002C	ATO2	0.00346	0.07991	1
YCR024C-A	PMP1	YEL017C-A	PMP2	0.21741	0.29098	0
YCR026C	NPP1	YEL016C	NPP2	0.00814	0.142	1
YCR031C	RPS14A	YJL191W	RPS14B	0.09588	0.05507	1
YCR034W	FEN1	YJL196C	ELO1	0.0526	0.10656	1
YCR037C	PHO87	YJL198W	PHO90	0.00306	0.08635	1
YCR048W	ARE1	YNR019W	ARE2	0.01462	0.12863	1
YCR052W	RSC6	YNR023W	SNF12	0.01208	0.14236	1
YCR067C	SED4	YNR026C	SEC12	0.1073	0.21453	1
YCR069W	CPR4	YNR028W	CPR8	0.05335	0.18853	1
YCR073C	SSK22	YNR031C	SSK2	0.01807	0.0829	1
YCR073W-A	SOL2	YNR034W	SOL1	0.03311	0.05143	1
YCR089W	FIG2	YNR044W	AGA1	0.02973	0.33502	1
YCR091W	KIN82	YNR047W	FPK1	0.06154	0.09297	1
YCR094W	CDC50	YNR048W	YNR048W	0.0311	0.07568	1
YDL012C	YDL012C	YBR016W	YBR016W	0.10989	0.08082	0
YDL019C	OSH2	YAR042W	SWH1	0.04993	0.09913	1
YDL021W	GPM2	YOL056W	GPM3	0.03736	0.07966	1
YDL022W	GPD1	YOL059W	GPD2	0.14568	0.08185	1
YDL036C	PUS9	YOL066C	RIB2	0.03425	0.06714	1
YDL042C	SIR2	YOL068C	HST1	0.03545	0.07893	1
YDL048C	STP4	YLR375W	STP3	0.04148	0.10198	1
YDL061C	RPS29B	YLR388W	RPS29A	0.11658	0.08055	0
YDL070W	BDF2	YLR399C	BDF1	0.02621	0.10186	1
YDL075W	RPL31A	YLR406C	RPL31B	0.14298	0.09926	0
YDL079C	MRK1	YMR139W	RIM11	0.04444	0.0843	1
YDL082W	RPL13A	YMR142C	RPL13B	0.17461	0.16724	0
YDL083C	RPS16B	YMR143W	RPS16A	0.04514	0.0435	0
YDL085W	NDE2	YMR145C	NDE1	0.10504	0.11191	0
YDL088C	ASM4	YMR153W	NUP53	0.05658	0.15282	1
YDL109C	YDL109C	YGL144C	ROG1	0.02075	0.09327	1
YDL137W	ARF2	YDL192W	ARF1	0.01863	0.01648	0
YDL155W	CLB3	YLR210W	CLB4	0.05333	0.09268	1
YDL161W	ENT1	YLR206W	ENT2	0.08151	0.0913	0
YDL179W	PCL9	YDL127W	PCL2	0.07099	0.14992	1
YDL181W	INH1	YDL130W-A	STF1	0.08407	0.09485	0
YDL182W	LYS20	YDL131W	LYS21	0.03083	0.05128	1
YDL184C	RPL41A	YDL133C-A	RPL41B	0.10532	0.14041	0
YDL188C	PPH22	YDL134C	PPH21	0.02287	0.04189	1
YDL191W	RPL35A	YDL136W	RPL35B	0.17288	0.17105	0
YDL194W	SNF3	YDL138W	RGT2	0.02081	0.09738	1
YDL204W	RTN2	YDR233C	RTN1	0.16769	0.1801	0
YDL211C	YDL211C	YNL176C	TDA7	0.01213	0.30466	1
YDL214C	PRR2	YNL183C	NPR1	0.0643	0.09118	1
YDL222C	FMP45	YNL194C	YNL194C	0.00464	0.11601	1
YDL224C	WHI4	YNL197C	WHI3	0.09635	0.11318	1
YDL226C	GCS1	YNL204C	SPS18	0.06811	0.10113	1
YDL229W	SSB1	YNL209W	SSB2	0.07762	0.0673	0
YDL239C	ADY3	YNL225C	CNM67	0.03308	0.13122	1
YDR028C	REG1	YBR050C	REG2	0.05221	0.12611	1
YDR034W-B	YDR034W-B	YBR056W-A	YBR056W-A	NaN	NaN	NaN
YDR066C	RTR2	YER139C	RTR1	0.02466	0.05632	1
YDR069C	DOA4	YER144C	UBP5	0.04316	0.09779	1
YDR077W	SED1	YER150W	SPI1	0.24865	0.22135	0
YDR085C	AFR1	YER158C	YER158C	0.02891	0.18835	1
YDR093W	DNF2	YER166W	DNF1	0.03677	0.05468	1
YDR096W	GIS1	YER169W	RPH1	0.03578	0.08897	1
YDR098C	GRX3	YER174C	GRX4	0.0563	0.09181	1
YDR099W	BMH2	YER177W	BMH1	0.03657	0.05877	1
YDR107C	TMN2	YLR083C	EMP70	0.04493	0.09314	1
YDR111C	ALT2	YLR089C	ALT1	0.08643	0.1032	1
YDR122W	KIN1	YLR096W	KIN2	0.08105	0.10818	1
YDR125C	ECM18	YLR099C	ICT1	0.03066	0.08118	1
YDR132C	YDR132C	YLR108C	YLR108C	0.00605	0.13203	1
YDR134C	YDR134C	YLR110C	CCW12	0.32185	0.31662	0
YDR144C	MKC7	YLR120C	YPS1	0.00475	0.15515	1
YDR146C	SWI5	YLR131C	ACE2	0.07599	0.13679	1
YDR147W	EKI1	YLR133W	CKI1	0.03205	0.10068	1
YDR151C	CTH1	YLR136C	TIS11	0.05501	0.11458	1
YDR178W	SDH4	YLR164W	SHH4	0.06594	0.09182	0
YDR185C	UPS3	YLR168C	UPS2	0.00413	0.04965	1
YDR200C	VPS64	YLR238W	FAR10	0.03565	0.10916	1
YDR206W	EBS1	YLR233C	EST1	0.07699	0.19586	1
YDR213W	UPC2	YLR228C	ECM22	0.05483	0.10441	1
YDR222W	YDR222W	YLR225C	YLR225C	0.00849	0.05702	1
YDR223W	CRF1	YLR223C	IFH1	0.02772	0.09168	1
YDR247W	VHS1	YPL026C	SKS1	0.00344	0.10499	1
YDR251W	PAM1	YPL032C	SVL3	0.12537	0.14674	0
YDR252W	BTT1	YPL037C	EGD1	0.13563	0.16016	0
YDR253C	MET32	YPL038W	MET31	0.05979	0.13581	1
YDR259C	YAP6	YOR028C	CIN5	0.24851	0.15965	0
YDR263C	DIN7	YOR033C	EXO1	0.03879	0.10687	1
YDR264C	AKR1	YOR034C	AKR2	0.00754	0.0959	1
YDR272W	GLO2	YOR040W	GLO4	0.00234	0.08659	1
YDR273W	DON1	YOR042W	CUE5	0.05956	0.13833	1
YDR277C	MTH1	YOR047C	STD1	0.00367	0.08702	1
YDR300C	PRO1	YHR033W	YHR033W	0.01843	0.05706	1
YDR303C	RSC3	YHR056C	RSC30	0.03262	0.12546	1
YDR304C	CPR5	YHR057C	CPR2	0.03842	0.07706	1
YDR309C	GIC2	YHR061C	GIC1	0.05827	0.15609	1
YDR312W	SSF2	YHR066W	SSF1	0.03628	0.07665	1
YDR326C	YSP2	YHR080C	YHR080C	0.051	0.11563	1
YDR341C	YDR341C	YHR091C	MSR1	0.09403	0.08716	0
YDR342C	HXT7	YHR092C	HXT4	0.13157	0.15922	1
YDR343C	HXT6	YHR094C	HXT1	0.18571	0.12991	1
YDR348C	PAL1	YHR097C	YHR097C	0.07131	0.09666	1
YDR351W	SBE2	YHR103W	SBE22	0.02485	0.11515	1
YDR353W	TRR1	YHR106W	TRR2	0.06797	0.08194	1
YDR358W	GGA1	YHR108W	GGA2	0.06519	0.10963	1
YDR368W	YPR1	YOR120W	GCY1	0.11537	0.11513	0
YDR379W	RGA2	YOR127W	RGA1	0.04927	0.14177	1
YDR385W	EFT2	YOR133W	EFT1	0.08252	0.09026	0
YDR389W	SAC7	YOR134W	BAG7	0.06647	0.09446	1
YDR409W	SIZ1	YOR156C	NFI1	0.10667	0.15228	1
YDR418W	RPL12B	YEL054C	RPL12A	0.1027	0.05282	1
YDR436W	PPZ2	YML016C	PPZ1	0.04928	0.0735	1
YDR438W	THI74	YML018C	YML018C	0.00596	0.1084	1
YDR441C	APT2	YML022W	APT1	0.06624	0.10103	1
YDR447C	RPS17B	YML024W	RPS17A	0.13025	0.07554	1
YDR450W	RPS18A	YML026C	RPS18B	0.08887	0.09115	0
YDR451C	YHP1	YML027W	YOX1	0.09806	0.14261	1
YDR453C	TSA2	YML028W	TSA1	0.10405	0.0813	0
YDR458C	HEH2	YML034W	SRC1	0.10239	0.17283	1
YDR463W	STP1	YHR006W	STP2	0.07256	0.1441	1
YDR471W	RPL27B	YHR010W	RPL27A	0.07649	0.04924	0
YDR475C	JIP4	YOR019W	YOR019W	0.00679	0.12999	1
YDR480W	DIG2	YPL049C	DIG1	0.04612	0.2018	1
YDR483W	KRE2	YPL053C	KTR6	0.03795	0.13741	1
YDR490C	PKH1	YOL100W	PKH2	0.07296	0.1257	1
YDR492W	IZH1	YOL101C	IZH4	0.01805	0.06105	1
YDR497C	ITR1	YOL103W	ITR2	0.00336	0.07739	1
YDR500C	RPL37B	YLR185W	RPL37A	0.18619	0.15663	0
YDR501W	PLM2	YLR183C	TOS4	0.0747	0.16862	1
YDR502C	SAM2	YLR180W	SAM1	0.04622	0.05644	0
YDR505C	PSP1	YLR177W	YLR177W	0.00488	0.1169	1
YDR524C-B	YDR524C-B	YCL048W-A	YCL048W-A	0.20858	0.19793	0
YEL006W	YEA6	YIL006W	YIA6	0.02138	0.08169	1
YEL022W	GEA2	YJR031C	GEA1	0.02073	0.07973	1
YEL030W	ECM10	YJR045C	SSC1	0.08189	0.06726	1
YEL034W	HYP2	YJR047C	ANB1	0.05181	0.10182	1
YEL039C	CYC7	YJR048W	CYC1	0.12893	0.05813	1
YEL041W	YEF1	YJR049C	UTR1	0.00947	0.08649	1
YEL047C	YEL047C	YJR051W	OSM1	0.04455	0.09942	1
YEL060C	PRB1	YOR003W	YSP3	0.10304	0.14799	1
YER019C-A	SBH2	YER087C-B	SBH1	0.03401	0.13696	1
YER027C	GAL83	YGL208W	SIP2	0.04692	0.12961	1
YER028C	MIG3	YGL209W	MIG2	0.14728	0.21395	1
YER031C	YPT31	YGL210W	YPT32	0.00682	0.02459	1
YER035W	EDC2	YGL222C	EDC1	0.15233	0.19341	0
YER037W	PHM8	YGL224C	SDT1	0.00401	0.06585	1
YER039C	HVG1	YGL225W	VRG4	0.06738	0.07695	0
YER045C	ACA1	YIL036W	CST6	0.10186	0.21311	1
YER054C	GIP2	YIL045W	PIG2	0.00983	0.11613	1
YER056C-A	RPL34A	YIL052C	RPL34B	0.21539	0.18288	0
YER057C	HMF1	YIL051C	MMF1	0.06502	0.09391	1
YER059W	PCL6	YIL050W	PCL7	0.08745	0.12363	1
YER062C	HOR2	YIL053W	RHR2	0.09606	0.07342	1
YER064C	VHR2	YIL056W	VHR1	0.01884	0.14154	1
YER067W	RGI1	YIL057C	RGI2	0.00237	0.05418	1
YER070W	RNR1	YIL066C	RNR3	0.0579	0.09276	1
YER074W	RPS24A	YIL069C	RPS24B	0.11702	0.07544	1
YER081W	SER3	YIL074C	SER33	0.05009	0.05351	0
YER129W	SAK1	YGL179C	TOS3	0.06514	0.12555	1
YER131W	RPS26B	YGL189C	RPS26A	0.05933	0.07947	0
YER132C	PMD1	YGL197W	MDS3	0.06119	0.09983	1
YFL004W	VTC2	YPL019C	VTC3	0.02837	0.0691	1
YFL018C	LPD1	YPL017C	IRC15	0.06213	0.07973	1
YFL034C-A	RPL22B	YLR061W	RPL22A	0.1396	0.12545	0
YFL042C	YFL042C	YLR072W	YLR072W	0.01251	0.10111	1
YFL048C	EMP47	YLR080W	EMP46	0.08767	0.12249	1
YFR012W	DCV1	YOL019W	YOL019W	0.08243	0.19946	1
YFR013W	IOC3	YOL017W	ESC8	0.05185	0.13138	1
YFR014C	CMK1	YOL016C	CMK2	0.02807	0.07337	1
YFR015C	GSY1	YLR258W	GSY2	0.01642	0.04634	1
YFR017C	IGD1	YOL024W	YOL024W	0.01206	0.19548	1
YFR022W	ROG3	YOR018W	ROD1	0.04809	0.11252	1
YFR023W	PES4	YHR015W	MIP6	0.01596	0.08479	1
YFR024C-A	LSB3	YHR016C	YSC84	0.03296	0.06524	1
YFR031C-A	RPL2A	YIL018W	RPL2B	0.06454	0.04962	0
YFR039C	YFR039C	YGL228W	SHE10	0.03758	0.14166	1
YFR040W	SAP155	YGL229C	SAP4	0.03962	0.08872	1
YFR053C	HXK1	YGL253W	HXK2	0.13308	0.13107	0
YGL031C	RPL24A	YGR148C	RPL24B	0.16882	0.18527	0
YGL049C	TIF4632	YGR162W	TIF4631	0.15194	0.15228	0
YGL063W	PUS2	YPL212C	PUS1	0.04469	0.09398	1
YGL071W	AFT1	YPL202C	AFT2	0.01909	0.12585	1
YGL075C	MPS2	YPL200W	CSM4	0.03063	0.19903	1
YGL076C	RPL7A	YPL198W	RPL7B	0.18194	0.13904	1
YGL082W	YGL082W	YPL191C	YPL191C	0.02003	0.11831	1
YGL084C	GUP1	YPL189W	GUP2	0.03621	0.09235	1
YGL089C	MF(ALPHA)2	YPL187W	MF(ALPHA)1	0.11561	0.20041	1
YGL096W	TOS8	YPL177C	CUP9	0.12801	0.19136	1
YGL119W	COQ8	YBR230W-A	YBR230W-A	0.01671	0.08173	1
YGL133W	ITC1	YPL216W	YPL216W	0.0396	0.12608	1
YGL134W	PCL10	YPL219W	PCL8	0.05685	0.10739	1
YGL135W	RPL1B	YPL220W	RPL1A	0.08789	0.06398	0
YGL139W	FLC3	YPL221W	FLC1	0.02571	0.09313	1
YGL158W	RCK1	YLR248W	RCK2	0.0271	0.12277	1
YGL162W	SUT1	YPR009W	SUT2	0.04537	0.17071	1
YGL166W	CUP2	YPR008W	HAA1	0.09936	0.13125	1
YGR004W	PEX31	YLR324W	PEX30	0.02072	0.07695	1
YGR008C	STF2	YLR327C	TMA10	0.04783	0.08435	1
YGR010W	NMA2	YLR328W	NMA1	0.036	0.04982	1
YGR023W	MTL1	YLR332W	MID2	0.01197	0.17675	1
YGR027C	RPS25A	YLR333C	RPS25B	0.15411	0.11806	0
YGR032W	GSC2	YLR342W	FKS1	0.0661	0.07434	1
YGR034W	RPL26B	YLR344W	RPL26A	0.14028	0.07981	1
YGR035C	YGR035C	YLR346C	YLR346C	NaN	NaN	NaN
YGR038W	ORM1	YLR350W	ORM2	0.04014	0.11168	1
YGR041W	BUD9	YLR353W	BUD8	0.15639	0.23474	1
YGR043C	NQM1	YLR354C	TAL1	0.11289	0.09254	1
YGR049W	SCM4	YLR356W	ATG33	0.01102	0.10711	1
YGR056W	RSC1	YLR357W	RSC2	0.0342	0.08303	1
YGR070W	ROM1	YLR371W	ROM2	0.03455	0.08254	1
YGR071C	ENV11	YLR373C	VID22	NaN	NaN	NaN
YGR085C	RPL11B	YPR102C	RPL11A	0.09933	0.07966	0
YGR092W	DBF2	YPR111W	DBF20	0.01748	0.04405	1
YGR097W	ASK10	YPR115W	RGC1	0.0952	0.13758	1
YGR108W	CLB1	YPR119W	CLB2	0.04047	0.06147	1
YGR109C	CLB6	YPR120C	CLB5	0.03208	0.11245	1
YGR118W	RPS23A	YPR132W	RPS23B	0.04464	0.04256	0
YGR121C	MEP1	YPR138C	MEP3	0.01969	0.04862	1
YGR124W	ASN2	YPR145W	ASN1	0.06306	0.07629	1
YGR131W	FHN1	YPR149W	NCE102	0.10511	0.117	0
YGR136W	LSB1	YPR154W	PIN3	0.1422	0.12501	0
YGR138C	TPO2	YPR156C	TPO3	0.06332	0.08565	1
YGR141W	VPS62	YPR157W	TDA6	0.02933	0.07614	1
YGR142W	BTN2	YPR158W	CUR1	0.00896	0.15499	1
YGR143W	SKN1	YPR159W	KRE6	0.06522	0.09167	1
YGR169C-A	YGR169C-A	YJR005C-A	YJR005C-A	0.01096	0.03221	1
YGR180C	RNR4	YJL026W	RNR2	0.03578	0.09974	1
YGR188C	BUB1	YJL013C	MAD3	0.04441	0.11115	1
YGR192C	TDH3	YJR009C	TDH2	0.24805	0.18302	1
YGR197C	SNG1	YJR015W	YJR015W	0.00522	0.14149	1
YGR209C	TRX2	YLR043C	TRX1	0.17373	0.15408	0
YGR213C	RTA1	YLR046C	YLR046C	NaN	NaN	NaN
YGR214W	RPS0A	YLR048W	RPS0B	0.12214	0.12111	0
YGR221C	TOS2	YHR149C	SKG6	0.08213	0.19887	1
YGR230W	BNS1	YHR152W	SPO12	0.01891	0.23201	1
YGR238C	KEL2	YHR158C	KEL1	0.05163	0.14282	1
YGR239C	PEX21	YHR160C	PEX18	0.01801	0.23556	1
YGR241C	YAP1802	YHR161C	YAP1801	0.05592	0.15184	1
YGR243W	FMP43	YHR162W	MPC2	0.02823	0.08192	1
YGR248W	SOL4	YHR163W	SOL3	0.00581	0.10453	1
YGR254W	ENO1	YHR174W	ENO2	0.18406	0.1538	1
YGR256W	GND2	YHR183W	GND1	0.08811	0.08928	0
YGR273C	YGR273C	YMR295C	YMR295C	0.04859	0.10552	1
YGR279C	SCW4	YMR305C	SCW10	0.23956	0.17774	1
YGR283C	YGR283C	YMR310C	YMR310C	0.00449	0.10607	1
YHL001W	RPL14B	YKL006W	RPL14A	0.17837	0.15509	0
YHL003C	LAG1	YKL008C	LAC1	0.039	0.07822	1
YHL012W	YHL012W	YKL035W	UGP1	0.02611	0.06683	1
YHL017W	YHL017W	YKL039W	PTM1	0.04869	0.09771	1
YHL033C	RPL8A	YLL045C	RPL8B	0.16651	0.14661	0
YHL034C	SBP1	YLL046C	RNP1	0.00731	0.15132	1
YHL035C	VMR1	YLL048C	YBT1	0.03555	0.09518	1
YHR001W	OSH7	YKR003W	OSH6	0.04248	0.05408	1
YHR003C	YHR003C	YKL027W	YKL027W	0.03193	0.06851	1
YHR021C	RPS27B	YKL156W	RPS27A	0.06193	0.03039	1
YHR030C	SLT2	YKL161C	KDX1	0.03026	0.0721	1
YHR047C	AAP1	YKL157W	APE2	0.06291	0.09283	1
YHR096C	HXT5	YDR345C	HXT3	0.08562	0.09397	0
YHR115C	DMA1	YNL116W	DMA2	0.06132	0.09735	1
YHR117W	TOM71	YNL121C	TOM70	0.06831	0.1069	1
YHR123W	EPT1	YNL130C	CPT1	0.05108	0.0839	1
YHR131C	YHR131C	YNL144C	YNL144C	0.06835	0.14734	1
YHR132W-A	IGO2	YNL157W	IGO1	0.02521	0.0346	0
YHR133C	NSG1	YNL156C	NSG2	0.02953	0.10186	1
YHR135C	YCK1	YNL154C	YCK2	0.05932	0.08012	1
YHR139C	SPS100	YNL160W	YGP1	0.1434	0.17116	0
YHR141C	RPL42B	YNL162W	RPL42A	0.12946	0.07738	1
YHR146W	CRP1	YNL173C	MDG1	0.13056	0.20515	1
YHR155W	YSP1	YNL257C	SIP3	0.0233	0.08253	1
YHR203C	RPS4B	YJR145C	RPS4A	0.07711	0.04644	1
YHR206W	SKN7	YJR147W	HMS2	0.02926	0.10968	1
YIL011W	TIR3	YOR010C	TIR2	NaN	NaN	NaN
YIL013C	PDR11	YOR011W	AUS1	NaN	NaN	NaN
YIL079C	AIR1	YDL175C	AIR2	0.02297	0.08125	1
YIL085C	KTR7	YNL029C	KTR5	0.00387	0.09011	1
YIL095W	PRK1	YNL020C	ARK1	0.10156	0.14389	1
YIL105C	SLM1	YNL047C	SLM2	0.05259	0.08558	1
YIL109C	SEC24	YNL049C	SFB2	0.05874	0.10083	1
YIL113W	SDP1	YNL053W	MSG5	0.00591	0.15047	1
YIL114C	POR2	YNL055C	POR1	0.0824	0.12049	1
YIL117C	PRM5	YNL058C	YNL058C	0.08218	0.16562	1
YIL123W	SIM1	YNL066W	SUN4	0.17365	0.18112	0
YIL131C	FKH1	YNL068C	FKH2	0.07445	0.10782	1
YIL133C	RPL16A	YNL069C	RPL16B	0.16666	0.11407	1
YIL135C	VHS2	YNL074C	MLF3	0.04908	0.1599	1
YIL138C	TPM2	YNL079C	TPM1	0.02912	0.06588	1
YIL148W	RPL40A	YKR094C	RPL40B	0.01472	0.04063	1
YIL149C	MLP2	YKR095W	MLP1	0.03171	0.13422	1
YIL151C	YIL151C	YKR096W	YKR096W	0.02189	0.09047	1
YIL156W	UBP7	YKR098C	UBP11	0.02962	0.09149	1
YIL158W	AIM20	YKR100C	SKG1	0.05103	0.11109	1
YIR018W	YAP5	YOL028C	YAP7	0.06924	0.18627	1
YIR021W	MRS1	YKL011C	CCE1	0.02211	0.1564	1
YIR033W	MGA2	YKL020C	SPT23	0.04699	0.09723	1
YIR037W	HYR1	YKL026C	GPX1	NaN	NaN	NaN
YJL045W	YJL045W	YKL148C	SDH1	0.06588	0.06173	0
YJL076W	NET1	YKR010C	TOF2	0.07363	0.16891	1
YJL079C	PRY1	YKR013W	PRY2	0.0061	0.20862	1
YJL082W	IML2	YKR018C	YKR018C	0.02943	0.06195	1
YJL083W	TAX4	YKR019C	IRS4	0.05694	0.14259	1
YJL084C	ALY2	YKR021W	ALY1	0.05557	0.10004	1
YJL098W	SAP185	YKR028W	SAP190	0.03321	0.08763	1
YJL099W	CHS6	YKR027W	BCH2	0.01428	0.10775	1
YJL105W	SET4	YKR029C	SET3	0.00452	0.14433	1
YJL110C	GZF3	YKR034W	DAL80	0.00861	0.16649	1
YJL112W	MDV1	YKR036C	CAF4	0.03651	0.1293	1
YJL116C	NCA3	YKR042W	UTH1	0.14207	0.14374	0
YJL129C	TRK1	YKR050W	TRK2	0.0627	0.12433	1
YJL133W	MRS3	YKR052C	MRS4	0.03807	0.0672	1
YJL134W	LCB3	YKR053C	YSR3	0.00453	0.10811	1
YJL136C	RPS21B	YKR057W	RPS21A	0.0791	0.07836	0
YJL137C	GLG2	YKR058W	GLG1	0.08417	0.20955	1
YJL138C	TIF2	YKR059W	TIF1	0.08857	0.09076	0
YJL139C	YUR1	YKR061W	KTR2	0.00288	0.06831	1
YJL159W	HSP150	YKL163W	PIR3	0.16292	0.1558	0
YJL160C	YJL160C	YKL164C	PIR1	0.18253	0.17213	0
YJL164C	TPK1	YKL166C	TPK3	0.01931	0.06581	1
YJL165C	HAL5	YKL168C	KKQ8	0.05941	0.09753	1
YJL177W	RPL17B	YKL180W	RPL17A	0.12696	0.08501	1
YJL181W	YJL181W	YJR030C	YJR030C	0.02602	0.2096	1
YJR054W	YJR054W	YML047C	PRM6	0.01504	0.12944	1
YJR059W	PTK2	YKL198C	PTK1	0.00464	0.1092	1
YJR061W	YJR061W	YKL201C	MNN4	0.0085	0.0989	1
YJR066W	TOR1	YKL203C	TOR2	0.01747	0.0336	1
YJR091C	JSN1	YPR042C	PUF2	0.05927	0.09397	1
YJR094W-A	RPL43B	YPR043W	RPL43A	0.05161	0.0674	0
YJR127C	RSF2	YML081W	TDA9	0.03886	0.12494	1
YJR130C	STR2	YML082W	YML082W	0.00249	0.05914	1
YJR148W	BAT2	YHR208W	BAT1	0.08178	0.07868	0
YKL032C	IXR1	YMR072W	ABF2	0.10798	0.1522	1
YKL043W	PHD1	YMR016C	SOK2	0.17752	0.17251	0
YKL050C	YKL050C	YMR031C	EIS1	0.06911	0.145	1
YKL062W	MSN4	YMR037C	MSN2	0.0109	0.12326	1
YKL065C	YET1	YMR040W	YET2	0.04645	0.12331	1
YKL068W	NUP100	YMR047C	NUP116	0.05237	0.1222	1
YKL072W	STB6	YMR053C	STB2	0.03507	0.07842	1
YKL091C	YKL091C	YMR079W	SEC14	0.04253	0.06705	1
YKL093W	MBR1	YMR081C	ISF1	0.00791	0.16864	1
YKL104C	GFA1	YMR085W	YMR085W	0.04002	0.05635	1
YKL105C	YKL105C	YMR086W	SEG1	0.12079	0.23474	1
YKL121W	DGR2	YMR102C	YMR102C	0.02334	0.09077	1
YKL126W	YPK1	YMR104C	YPK2	0.02997	0.06507	1
YKL127W	PGM1	YMR105C	PGM2	0.05433	0.0682	1
YKL129C	MYO3	YMR109W	MYO5	0.04212	0.07266	1
YKL132C	RMA1	YMR113W	FOL3	0.00431	0.09939	1
YKL133C	YKL133C	YMR115W	MGR3	0.00871	0.10567	1
YKL141W	SDH3	YMR118C	SHH3	0.11299	0.14312	0
YKL187C	YKL187C	YLR413W	YLR413W	0.16076	0.16917	0
YKR072C	SIS2	YOR054C	VHS3	0.04947	0.11039	1
YKR075C	YKR075C	YOR062C	YOR062C	0.00663	0.13462	1
YKR077W	MSA2	YOR066W	MSA1	0.10504	0.14343	1
YKR078W	YKR078W	YOR069W	VPS5	0.04635	0.13198	1
YKR084C	HBS1	YOR076C	SKI7	0.03445	0.11635	1
YKR089C	TGL4	YOR081C	TGL5	0.02026	0.06773	1
YKR091W	SRL3	YOR083W	WHI5	0.068	0.15709	1
YLL010C	PSR1	YLR019W	PSR2	0.09445	0.10608	0
YLL012W	YEH1	YLR020C	YEH2	0.02611	0.06852	1
YLL021W	SPA2	YLR313C	SPH1	0.09242	0.2096	1
YLR028C	ADE16	YMR120C	ADE17	0.04139	0.04882	1
YLR029C	RPL15A	YMR121C	RPL15B	0.0504	0.07455	1
YLR031W	YLR031W	YMR124W	YMR124W	0.10322	0.14501	1
YLR174W	IDP2	YNL009W	IDP3	0.00138	0.05242	1
YLR187W	SKG3	YNL278W	CAF120	0.07704	0.15877	1
YLR249W	YEF3	YNL014W	HEF3	0.1354	0.08466	1
YLR260W	LCB5	YOR171C	LCB4	0.04171	0.07072	1
YLR264W	RPS28B	YOR167C	RPS28A	0.03129	0.01892	0
YLR266C	PDR8	YOR162C	YRR1	NaN	NaN	NaN
YLR270W	DCS1	YOR173W	DCS2	0.00947	0.04831	1
YLR273C	PIG1	YOR178C	GAC1	0.00757	0.17567	1
YLR277C	YSH1	YOR179C	SYC1	0.02209	0.04902	1
YLR287C-A	RPS30A	YOR182C	RPS30B	0.17347	0.14628	0
YLR293C	GSP1	YOR185C	GSP2	0.00958	0.01698	1
YLR300W	EXG1	YOR190W	SPR1	0.10932	0.10694	0
YLR433C	CNA1	YML057W	CMP2	0.02689	0.05805	1
YLR437C	DIF1	YML058W	SML1	0.04321	0.15869	1
YLR441C	RPS1A	YML063W	RPS1B	0.07956	0.05332	1
YLR442C	SIR3	YML065W	ORC1	0.02038	0.10538	1
YLR448W	RPL6B	YML073C	RPL6A	0.18313	0.12555	1
YLR449W	FPR4	YML074C	FPR3	0.0986	0.12921	1
YLR450W	HMG2	YML075C	HMG1	0.05603	0.07267	1
YLR456W	YLR456W	YPR172W	YPR172W	0.06774	0.07541	0
YLR457C	NBP1	YPR174C	YPR174C	0.06217	0.12164	1
YML007W	YAP1	YDR423C	CAD1	0.03415	0.1508	1
YML056C	IMD4	YLR432W	IMD3	0.0857	0.1099	1
YML100W	TSL1	YMR261C	TPS3	0.03612	0.07572	1
YML106W	URA5	YMR271C	URA10	0.03084	0.05768	1
YML109W	ZDS2	YMR273C	ZDS1	0.10586	0.15617	1
YML111W	BUL2	YMR275C	BUL1	0.03807	0.07839	1
YML116W	ATR1	YMR279C	YMR279C	0.01667	0.08956	1
YML118W	NGL3	YMR285C	NGL2	0.03582	0.08978	1
YML124C	TUB3	YML085C	TUB1	0.00978	0.02699	1
YML125C	PGA3	YML087C	AIM33	0.05491	0.09107	1
YMR008C	PLB1	YOL011W	PLB3	0.07239	0.10237	1
YMR119W	ASI1	YNL008C	ASI3	0.08227	0.16185	1
YMR175W	SIP18	YPL223C	GRE1	0.16333	0.10053	0
YMR177W	MMT1	YPL224C	MMT2	0.06342	0.11165	1
YMR180C	CTL1	YPL228W	CET1	0.01856	0.10658	1
YMR181C	YMR181C	YPL229W	YPL229W	0.11422	0.12418	0
YMR182C	RGM1	YPL230W	USV1	0.00985	0.203	1
YMR183C	SSO2	YPL232W	SSO1	0.04612	0.07747	1
YMR186W	HSC82	YPL240C	HSP82	0.07742	0.07268	0
YMR192W	GYL1	YPL249C	GYP5	0.00445	0.18842	1
YMR194W	RPL36A	YPL249C-A	RPL36B	0.16406	0.11915	0
YMR198W	CIK1	YPL253C	VIK1	0.00673	0.13066	1
YMR199W	CLN1	YPL256C	CLN2	0.03031	0.09043	1
YMR206W	YMR206W	YNR014W	YNR014W	0.11465	0.16583	0
YMR207C	HFA1	YNR016C	ACC1	0.05547	0.06982	1
YMR230W	RPS10B	YOR293W	RPS10A	0.11233	0.08894	0
YMR233W	TRI1	YOR295W	UAF30	0.00375	0.1168	1
YMR237W	BCH1	YOR299W	BUD7	0.01617	0.08913	1
YMR242C	RPL20A	YOR312C	RPL20B	0.14723	0.09854	1
YMR243C	ZRC1	YOR316C	COT1	0.05658	0.0933	1
YMR246W	FAA4	YOR317W	FAA1	0.07683	0.10257	1
YMR251W-A	HOR7	YOL052C-A	DDR2	0.2664	0.0624	1
YMR264W	CUE1	YML101C	CUE4	0.05031	0.1663	1
YNL001W	DOM34	YCL001W-B	YCL001W-B	0.01236	0.04111	1
YNL052W	COX5A	YIL111W	COX5B	0.13468	0.1089	0
YNL065W	AQR1	YIL120W	QDR1	0.02259	0.07508	1
YNL087W	TCB2	YOR086C	TCB1	0.04871	0.0884	1
YNL093W	YPT53	YOR089C	VPS21	0.0195	0.06276	1
YNL095C	YNL095C	YOR092W	ECM3	0.03543	0.12294	1
YNL096C	RPS7B	YOR096W	RPS7A	0.09993	0.12307	0
YNL098C	RAS2	YOR101W	RAS1	0.04172	0.12925	1
YNL104C	LEU4	YOR108W	LEU9	0.07539	0.06482	1
YNL106C	INP52	YOR109W	INP53	0.02957	0.07838	1
YNL108C	YNL108C	YOR110W	TFC7	0.04174	0.08165	1
YNL195C	YNL195C	YDL223C	HBT1	0.01813	0.24418	1
YNL270C	ALP1	YEL063C	CAN1	0.02803	0.05561	1
YNL283C	WSC2	YOL105C	WSC3	0.1416	0.19054	0
YNL293W	MSB3	YOL112W	MSB4	0.02948	0.07071	1
YNL298W	CLA4	YOL113W	SKM1	0.06546	0.08342	1
YNL299W	TRF5	YOL115W	PAP2	0.01819	0.07157	1
YNL301C	RPL18B	YOL120C	RPL18A	0.15851	0.11937	0
YNL302C	RPS19B	YOL121C	RPS19A	0.09928	0.07483	0
YNL307C	MCK1	YOL128C	YGK3	0.02149	0.07628	1
YNL309W	STB1	YOL131W	YOL131W	0.08443	0.13822	1
YNR034W-A	YNR034W-A	YCR075W-A	YCR075W-A	0.04721	0.09496	0
YOL036W	YOL036W	YIR016W	YIR016W	0.09846	0.18609	1
YOL091W	SPO21	YBR148W	YSW1	0.0434	0.13677	1
YOR016C	ERP4	YAL007C	ERP2	0.07942	0.09534	0
YOR044W	IRC23	YDR275W	BSC2	0.01348	0.16539	1
YOR153W	PDR5	YDR406W	PDR15	NaN	NaN	NaN
YOR186W	YOR186W	YLR297W	YLR297W	0.16314	0.21183	0
YOR204W	DED1	YPL119C	DBP1	0.13449	0.11531	1
YOR222W	ODC2	YPL134C	ODC1	0.06516	0.07836	0
YOR226C	ISU2	YPL135W	ISU1	0.00276	0.03018	1
YOR227W	HER1	YPL137C	GIP3	0.02208	0.12603	1
YOR229W	WTM2	YPL139C	UME1	0.03065	0.09109	1
YOR231W	MKK1	YPL140C	MKK2	0.04667	0.08995	1
YOR233W	KIN4	YPL141C	FRK1	0.09014	0.12686	1
YOR234C	RPL33B	YPL143W	RPL33A	0.0953	0.05719	1
YOR237W	HES1	YPL145C	KES1	0.05918	0.09759	1
YOR247W	SRL1	YPL163C	SVS1	0.02035	0.22976	1
YOR256C	TRE2	YPL176C	TRE1	0.03842	0.106	1
YPL112C	PEX25	YOR193W	PEX27	0.03143	0.18352	1
YPL130W	SPO19	YOR214C	YOR214C	NaN	NaN	NaN
YPL250C	ICY2	YMR195W	ICY1	0.07638	0.22335	1
YPR162C	ORC4	YLR453C	RIF2	0.00536	0.11875	1

## Sheet: R2
ORF-A	Gene-A	ORF-B	Gene-B	ω_a1,b1	ω_a2,b2	LRT R2 (p-val<0.05)
YAL015C	NTG1	YOL043C	NTG2	999	0.09192	0
YAL017W	PSK1	YOL045W	PSK2	999	0.07303	1
YAL023C	PMT2	YOR321W	PMT3	294.687	0.1193	1
YAL028W	FRT2	YOR324C	FRT1	999	0.16088	0
YAL029C	MYO4	YOR326W	MYO2	143.663	0.07365	1
YAL030W	SNC1	YOR327C	SNC2	0.00872	0.04268	0
YAL034C	FUN19	YOR338W	YOR338W	999	0.14738	1
YAL037W	YAL037W	YOR342C	YOR342C	999	0.15258	0
YAL038W	CDC19	YOR347C	PYK2	999	0.09122	1
YAL051W	OAF1	YOR363C	PIP2	792.27	0.07406	1
YAL053W	FLC2	YOR365C	YOR365C	0.14433	0.09547	0
YAL056W	GPB2	YOR371C	GPB1	999	0.11297	1
YAL062W	GDH3	YOR375C	GDH1	483.461	0.07953	1
YAR002C-A	ERP1	YGL002W	ERP6	0.32302	0.10304	0
YBL005W	PDR3	YGL013C	PDR1	999	0.1117	1
YBL009W	ALK2	YGL021W	ALK1	999	0.12672	0
YBL027W	RPL19B	YBR084C-A	RPL19A	0.84469	0.10709	0
YBL030C	PET9	YBR085W	AAC3	0.29433	0.06791	1
YBL039C	URA7	YJR103W	URA8	101.949	0.06054	1
YBL043W	ECM13	YJR115W	YJR115W	999	0.217	0
YBL054W	TOD6	YER088C	DOT6	999	0.16887	1
YBL056W	PTC3	YER089C	PTC2	999	0.07453	1
YBL059W	YBL059W	YER093C-A	AIM11	999	0.16953	0
YBL061C	SKT5	YER096W	SHC1	999	0.12541	1
YBL067C	UBP13	YER098W	UBP9	999	0.12016	1
YBL068W	PRS4	YER099C	PRS2	999	0.0283	0
YBL069W	AST1	YER101C	AST2	999	0.06227	0
YBL072C	RPS8A	YER102W	RPS8B	1.60195	0.13507	0
YBL075C	SSA3	YER103W	SSA4	649.335	0.03047	1
YBL079W	NUP170	YER105C	NUP157	1.41508	0.09589	1
YBL085W	BOI1	YER114C	BOI2	232.47	0.11258	1
YBL087C	RPL23A	YER117W	RPL23B	596.788	0.02971	0
YBL089W	AVT5	YER119C	AVT6	129.18	0.1069	0
YBL091C-A	SCS22	YER120W	SCS2	999	0.2279	1
YBL101C	ECM21	YPR030W	CSR2	999	0.11661	1
YBL106C	SRO77	YPR032W	SRO7	547.286	0.08588	1
YBR001C	NTH2	YDR001C	NTH1	300.708	0.03822	1
YBR005W	RCR1	YDR003W	RCR2	999	0.15545	1
YBR014C	GRX7	YDL010W	GRX6	999	0.19868	0
YBR020W	GAL1	YDR009W	GAL3	999	0.0931	0
YBR024W	SCO2	YBR037C	SCO1	999	0.0885	0
YBR031W	RPL4A	YDR012W	RPL4B	1.13863	0.13968	0
YBR033W	EDS1	YKL038W	RGT1	435.684	0.09745	0
YBR042C	CST26	YDR018C	YDR018C	999	0.10428	1
YBR048W	RPS11B	YDR025W	RPS11A	0.0001	0.10395	0
YBR049C	REB1	YDR026C	NSI1	829.3	0.08637	1
YBR052C	RFS1	YDR032C	PST2	999	0.10747	1
YBR054W	YRO2	YDR033W	MRH1
YBR066C	NRG2	YDR043C	NRG1	999	0.10921	1
YBR068C	BAP2	YDR046C	BAP3	833.512	0.10066	1
YBR078W	ECM33	YDR055W	PST1	114.529	0.12986	1
YBR082C	UBC4	YDR059C	UBC5	0.0001	0.01712	0
YBR089C-A	NHP6B	YPR052C	NHP6A	999	0.07976	0
YBR104W	YMC2	YPR058W	YMC1	999	0.06878	1
YBR117C	TKL2	YPR074C	TKL1	757.841	0.09808	1
YBR118W	TEF2	YPR080W	TEF1	0.95057	0.09134	0
YBR121C	GRS1	YPR081C	GRS2	3.11665	0.07609	1
YBR140C	IRA1	YOL081W	IRA2	999	0.06051	1
YBR145W	ADH5	YOL086C	ADH1	999	0.16394	0
YBR147W	RTC2	YOL092W	YOL092W	127.443	0.08284	0
YBR150C	TBS1	YOL089C	HAL9	76.3448	0.10977	0
YBR161W	CSH1	YPL057C	SUR1	999	0.09926	1
YBR169C	SSE2	YPL106C	SSE1	999	0.10448	1
YBR172C	SMY2	YPL105C	SYH1	999	0.17295	1
YBR177C	EHT1	YPL095C	EEB1	999	0.07915	1
YBR181C	RPS6B	YPL090C	RPS6A	0.0001	0.12958	0
YBR182C	SMP1	YPL089C	RLM1	388.987	0.17658	1
YBR183W	YPC1	YPL087W	YDC1	386.503	0.08331	1
YBR189W	RPS9B	YPL081W	RPS9A	4.57451	0.07556	0
YBR191W	RPL21A	YPL079W	RPL21B	5.11159	0.06856	0
YBR197C	YBR197C	YPL077C	YPL077C	999	0.08066	0
YBR210W	ERV15	YGL054C	ERV14	0.0001	0.07599	0
YBR214W	SDS24	YGL056C	SDS23	999	0.07897	1
YBR216C	YBP1	YGL060W	YBP2	999	0.14774	1
YBR218C	PYC2	YGL062W	PYC1	999	0.04813	0
YBR238C	YBR238C	YGL107C	RMD9	999	0.10222	1
YBR241C	YBR241C	YGL104C	VPS73	999	0.08373	0
YBR242W	YBR242W	YGL101W	YGL101W	0.1444	0.0624	0
YBR270C	BIT2	YJL058C	BIT61	999	0.08405	1
YBR273C	UBX7	YJL048C	UBX6	999	0.1106	1
YBR278W	DPB3	YJL065C	DLS1	999	0.13668	0
YBR284W	YBR284W	YJL070C	YJL070C	999	0.09571	1
YCL011C	GBP2	YNL004W	HRB1	999	0.0807	1
YCL024W	KCC4	YDR507C	GIN4	1.82229	0.10936	1
YCL025C	AGP1	YDR508C	GNP1	999	0.10545	1
YCL035C	GRX1	YDR513W	GRX2	999	0.12657	1
YCL036W	GFD2	YDR514C	YDR514C	999	0.11591	1
YCL037C	SRO9	YDR515W	SLF1	999	0.23466	1
YCL040W	GLK1	YDR516C	EMI2	999	0.07809	1
YCL043C	PDI1	YDR518W	EUG1	999	0.16046	1
YCL048W	SPS22	YDR522C	SPS2	999	0.10047	1
YCL050C	APA1	YDR530C	APA2	288.584	0.12881	0
YCL051W	LRE1	YDR528W	HLR1	999	0.15436	1
YCR005C	CIT2	YNR001C	CIT1	999	0.06138	1
YCR010C	ADY2	YNR002C	ATO2	600.986	0.07878	1
YCR024C-A	PMP1	YEL017C-A	PMP2	0.0001	0.29921	0
YCR026C	NPP1	YEL016C	NPP2	999	0.14147	0
YCR031C	RPS14A	YJL191W	RPS14B	999	0.05236	1
YCR034W	FEN1	YJL196C	ELO1	999	0.10524	1
YCR037C	PHO87	YJL198W	PHO90	999	0.0858	1
YCR048W	ARE1	YNR019W	ARE2	177.46	0.12873	1
YCR052W	RSC6	YNR023W	SNF12	79.2883	0.14156	1
YCR067C	SED4	YNR026C	SEC12	999	0.2099	1
YCR069W	CPR4	YNR028W	CPR8	999	0.18577	1
YCR073C	SSK22	YNR031C	SSK2	999	0.08286	1
YCR073W-A	SOL2	YNR034W	SOL1	999	0.05147	0
YCR089W	FIG2	YNR044W	AGA1	999	0.33269	1
YCR091W	KIN82	YNR047W	FPK1	999	0.09238	1
YCR094W	CDC50	YNR048W	YNR048W	1.0476	0.07503	1
YDL012C	YDL012C	YBR016W	YBR016W	999	0.07821	0
YDL019C	OSH2	YAR042W	SWH1	270.57	0.09899	1
YDL021W	GPM2	YOL056W	GPM3	0.56399	0.07726	0
YDL022W	GPD1	YOL059W	GPD2	999	0.08094	1
YDL036C	PUS9	YOL066C	RIB2	144.237	0.06696	0
YDL042C	SIR2	YOL068C	HST1	663.422	0.07884	1
YDL048C	STP4	YLR375W	STP3	999	0.10208	1
YDL061C	RPS29B	YLR388W	RPS29A	999	0.08035	0
YDL070W	BDF2	YLR399C	BDF1	0.20039	0.09975	1
YDL075W	RPL31A	YLR406C	RPL31B	0.0001	0.10067	0
YDL079C	MRK1	YMR139W	RIM11	583.448	0.08322	1
YDL082W	RPL13A	YMR142C	RPL13B	0.85547	0.16724	0
YDL083C	RPS16B	YMR143W	RPS16A	0.0001	0.0435	0
YDL085W	NDE2	YMR145C	NDE1	208.03	0.11044	1
YDL088C	ASM4	YMR153W	NUP53	999	0.15166	1
YDL109C	YDL109C	YGL144C	ROG1	122.514	0.09312	1
YDL137W	ARF2	YDL192W	ARF1	0.1099	0.01623	0
YDL155W	CLB3	YLR210W	CLB4	999	0.09258	1
YDL161W	ENT1	YLR206W	ENT2	999	0.08977	1
YDL179W	PCL9	YDL127W	PCL2	999	0.14973	0
YDL181W	INH1	YDL130W-A	STF1	0.0001	0.09485	0
YDL182W	LYS20	YDL131W	LYS21	999	0.05067	1
YDL184C	RPL41A	YDL133C-A	RPL41B	999	0.1248	0
YDL188C	PPH22	YDL134C	PPH21	999	0.04002	1
YDL191W	RPL35A	YDL136W	RPL35B	0.9177	0.17105	0
YDL194W	SNF3	YDL138W	RGT2	999	0.09815	1
YDL204W	RTN2	YDR233C	RTN1	999	0.17734	1
YDL211C	YDL211C	YNL176C	TDA7	0.07539	0.30703	0
YDL214C	PRR2	YNL183C	NPR1	999	0.09052	1
YDL222C	FMP45	YNL194C	YNL194C	748.346	0.11751	0
YDL224C	WHI4	YNL197C	WHI3	591.996	0.11277	1
YDL226C	GCS1	YNL204C	SPS18	999	0.10075	1
YDL229W	SSB1	YNL209W	SSB2	0.92875	0.0673	0
YDL239C	ADY3	YNL225C	CNM67	999	0.13175	0
YDR028C	REG1	YBR050C	REG2	999	0.12574	1
YDR034W-B	YDR034W-B	YBR056W-A	YBR056W-A
YDR066C	RTR2	YER139C	RTR1	999	0.05631	1
YDR069C	DOA4	YER144C	UBP5	144.078	0.09739	1
YDR077W	SED1	YER150W	SPI1	999	0.2174	0
YDR085C	AFR1	YER158C	YER158C	769.465	0.18782	1
YDR093W	DNF2	YER166W	DNF1	999	0.05497	1
YDR096W	GIS1	YER169W	RPH1	497.09	0.08931	1
YDR098C	GRX3	YER174C	GRX4	999	0.09148	0
YDR099W	BMH2	YER177W	BMH1	999	0.05825	0
YDR107C	TMN2	YLR083C	EMP70	88.7203	0.09239	1
YDR111C	ALT2	YLR089C	ALT1	999	0.10105	1
YDR122W	KIN1	YLR096W	KIN2	999	0.10757	1
YDR125C	ECM18	YLR099C	ICT1	999	0.08001	0
YDR132C	YDR132C	YLR108C	YLR108C	700.835	0.13157	1
YDR134C	YDR134C	YLR110C	CCW12	3.01821	0.31586	0
YDR144C	MKC7	YLR120C	YPS1	149.853	0.15459	0
YDR146C	SWI5	YLR131C	ACE2	999	0.13665	1
YDR147W	EKI1	YLR133W	CKI1	999	0.1005	1
YDR151C	CTH1	YLR136C	TIS11	999	0.11406	0
YDR178W	SDH4	YLR164W	SHH4	651.954	0.0926	0
YDR185C	UPS3	YLR168C	UPS2	16.648	0.0499	0
YDR200C	VPS64	YLR238W	FAR10	999	0.10913	1
YDR206W	EBS1	YLR233C	EST1	999	0.19519	1
YDR213W	UPC2	YLR228C	ECM22	999	0.10475	1
YDR222W	YDR222W	YLR225C	YLR225C	751.075	0.05729	0
YDR223W	CRF1	YLR223C	IFH1	999	0.0907	1
YDR247W	VHS1	YPL026C	SKS1	999	0.10545	1
YDR251W	PAM1	YPL032C	SVL3	999	0.14607	1
YDR252W	BTT1	YPL037C	EGD1	999	0.15619	0
YDR253C	MET32	YPL038W	MET31	999	0.13414	0
YDR259C	YAP6	YOR028C	CIN5	999	0.15953	0
YDR263C	DIN7	YOR033C	EXO1	197.928	0.10569	0
YDR264C	AKR1	YOR034C	AKR2	999	0.09596	1
YDR272W	GLO2	YOR040W	GLO4	0.10193	0.08646	0
YDR273W	DON1	YOR042W	CUE5	999	0.13629	1
YDR277C	MTH1	YOR047C	STD1	999	0.08643	1
YDR300C	PRO1	YHR033W	YHR033W	911.915	0.05625	1
YDR303C	RSC3	YHR056C	RSC30	999	0.12631	1
YDR304C	CPR5	YHR057C	CPR2	999	0.07719	1
YDR309C	GIC2	YHR061C	GIC1	999	0.15724	1
YDR312W	SSF2	YHR066W	SSF1	999	0.07654	0
YDR326C	YSP2	YHR080C	YHR080C	237.449	0.1157	1
YDR341C	YDR341C	YHR091C	MSR1	1.01261	0.08567	1
YDR342C	HXT7	YHR092C	HXT4	999	0.15617	1
YDR343C	HXT6	YHR094C	HXT1	639.087	0.12652	1
YDR348C	PAL1	YHR097C	YHR097C	999	0.09657	0
YDR351W	SBE2	YHR103W	SBE22	812.583	0.11551	1
YDR353W	TRR1	YHR106W	TRR2	758.361	0.08135	0
YDR358W	GGA1	YHR108W	GGA2	370.833	0.10764	1
YDR368W	YPR1	YOR120W	GCY1	999	0.11326	1
YDR379W	RGA2	YOR127W	RGA1	999	0.14139	1
YDR385W	EFT2	YOR133W	EFT1	1.15529	0.09024	0
YDR389W	SAC7	YOR134W	BAG7	999	0.09425	1
YDR409W	SIZ1	YOR156C	NFI1	999	0.15159	1
YDR418W	RPL12B	YEL054C	RPL12A	0.88025	0.05316	0
YDR436W	PPZ2	YML016C	PPZ1	999	0.07434	1
YDR438W	THI74	YML018C	YML018C	999	0.10886	1
YDR441C	APT2	YML022W	APT1	0.05109	0.10399	0
YDR447C	RPS17B	YML024W	RPS17A	1.44966	0.07552	0
YDR450W	RPS18A	YML026C	RPS18B	1.08892	0.09115	0
YDR451C	YHP1	YML027W	YOX1	969.676	0.14152	1
YDR453C	TSA2	YML028W	TSA1	999	0.08098	0
YDR458C	HEH2	YML034W	SRC1	999	0.1701	1
YDR463W	STP1	YHR006W	STP2	999	0.14356	1
YDR471W	RPL27B	YHR010W	RPL27A	0.22922	0.04847	0
YDR475C	JIP4	YOR019W	YOR019W	51.1393	0.12984	0
YDR480W	DIG2	YPL049C	DIG1	6.59621	0.19986	0
YDR483W	KRE2	YPL053C	KTR6	345.426	0.13653	1
YDR490C	PKH1	YOL100W	PKH2	999	0.12513	1
YDR492W	IZH1	YOL101C	IZH4	999	0.06111	0
YDR497C	ITR1	YOL103W	ITR2	309.236	0.07638	1
YDR500C	RPL37B	YLR185W	RPL37A	0.0001	0.15928	0
YDR501W	PLM2	YLR183C	TOS4	999	0.16742	1
YDR502C	SAM2	YLR180W	SAM1	0.07271	0.05613	0
YDR505C	PSP1	YLR177W	YLR177W	999	0.11742	1
YDR524C-B	YDR524C-B	YCL048W-A	YCL048W-A	999	0.19483	0
YEL006W	YEA6	YIL006W	YIA6	597.048	0.08164	0
YEL022W	GEA2	YJR031C	GEA1	995.286	0.07985	1
YEL030W	ECM10	YJR045C	SSC1	0.18574	0.0672	0
YEL034W	HYP2	YJR047C	ANB1	1.18816	0.10182	0
YEL039C	CYC7	YJR048W	CYC1	55.962	0.05819	0
YEL041W	YEF1	YJR049C	UTR1	999	0.08669	0
YEL047C	YEL047C	YJR051W	OSM1	508.742	0.09799	1
YEL060C	PRB1	YOR003W	YSP3	7.86305	0.1457	0
YER019C-A	SBH2	YER087C-B	SBH1	999	0.1358	0
YER027C	GAL83	YGL208W	SIP2	58.3995	0.12624	1
YER028C	MIG3	YGL209W	MIG2	999	0.21161	1
YER031C	YPT31	YGL210W	YPT32	0.00931	0.0252	0
YER035W	EDC2	YGL222C	EDC1	999	0.19205	0
YER037W	PHM8	YGL224C	SDT1	124.496	0.06577	1
YER039C	HVG1	YGL225W	VRG4	146.564	0.07566	1
YER045C	ACA1	YIL036W	CST6	999	0.2113	1
YER054C	GIP2	YIL045W	PIG2	999	0.1158	1
YER056C-A	RPL34A	YIL052C	RPL34B	999	0.18059	0
YER057C	HMF1	YIL051C	MMF1	999	0.09215	1
YER059W	PCL6	YIL050W	PCL7	999	0.12294	1
YER062C	HOR2	YIL053W	RHR2	0.21091	0.0731	0
YER064C	VHR2	YIL056W	VHR1	534.342	0.14104	1
YER067W	RGI1	YIL057C	RGI2	999	0.05383	1
YER070W	RNR1	YIL066C	RNR3	999	0.09206	1
YER074W	RPS24A	YIL069C	RPS24B	0.0001	0.07585	0
YER081W	SER3	YIL074C	SER33	999	0.0528	1
YER129W	SAK1	YGL179C	TOS3	563.706	0.1253	1
YER131W	RPS26B	YGL189C	RPS26A	999	0.07929	0
YER132C	PMD1	YGL197W	MDS3	999	0.10034	1
YFL004W	VTC2	YPL019C	VTC3	664.219	0.06912	1
YFL018C	LPD1	YPL017C	IRC15	97.3643	0.07773	1
YFL034C-A	RPL22B	YLR061W	RPL22A	999	0.12374	1
YFL042C	YFL042C	YLR072W	YLR072W	205.04	0.10135	0
YFL048C	EMP47	YLR080W	EMP46	999	0.12131	1
YFR012W	DCV1	YOL019W	YOL019W	193.559	0.19939	0
YFR013W	IOC3	YOL017W	ESC8	999	0.13108	1
YFR014C	CMK1	YOL016C	CMK2	806.489	0.07269	1
YFR015C	GSY1	YLR258W	GSY2	999	0.04567	1
YFR017C	IGD1	YOL024W	YOL024W	999	0.19353	0
YFR022W	ROG3	YOR018W	ROD1	999	0.11293	1
YFR023W	PES4	YHR015W	MIP6	999	0.08511	1
YFR024C-A	LSB3	YHR016C	YSC84	795.455	0.06493	1
YFR031C-A	RPL2A	YIL018W	RPL2B	0.0001	0.04962	0
YFR039C	YFR039C	YGL228W	SHE10	999	0.14224	1
YFR040W	SAP155	YGL229C	SAP4	999	0.08853	1
YFR053C	HXK1	YGL253W	HXK2	218.864	0.12721	1
YGL031C	RPL24A	YGR148C	RPL24B	0.0001	0.18526	0
YGL049C	TIF4632	YGR162W	TIF4631	999	0.14988	1
YGL063W	PUS2	YPL212C	PUS1	999	0.09163	1
YGL071W	AFT1	YPL202C	AFT2	999	0.12612	1
YGL075C	MPS2	YPL200W	CSM4	999	0.19739	0
YGL076C	RPL7A	YPL198W	RPL7B	2.10291	0.13674	0
YGL082W	YGL082W	YPL191C	YPL191C	818.987	0.11776	0
YGL084C	GUP1	YPL189W	GUP2	889.546	0.0919	1
YGL089C	MF(ALPHA)2	YPL187W	MF(ALPHA)1	999	0.19868	0
YGL096W	TOS8	YPL177C	CUP9	999	0.18938	1
YGL119W	COQ8	YBR230W-A	YBR230W-A	311.794	0.08081	1
YGL133W	ITC1	YPL216W	YPL216W	43.5328	0.12567	0
YGL134W	PCL10	YPL219W	PCL8	999	0.1081	1
YGL135W	RPL1B	YPL220W	RPL1A	1.18233	0.06398	0
YGL139W	FLC3	YPL221W	FLC1	999	0.09319	1
YGL158W	RCK1	YLR248W	RCK2	999	0.1231	1
YGL162W	SUT1	YPR009W	SUT2	999	0.17072	1
YGL166W	CUP2	YPR008W	HAA1	999	0.13087	1
YGR004W	PEX31	YLR324W	PEX30	999	0.07752	1
YGR008C	STF2	YLR327C	TMA10	437.466	0.08236	0
YGR010W	NMA2	YLR328W	NMA1	0.02867	0.05124	0
YGR023W	MTL1	YLR332W	MID2	999	0.17655	0
YGR027C	RPS25A	YLR333C	RPS25B	1.39529	0.11806	0
YGR032W	GSC2	YLR342W	FKS1	999	0.07344	1
YGR034W	RPL26B	YLR344W	RPL26A	0.0001	0.0819	0
YGR035C	YGR035C	YLR346C	YLR346C
YGR038W	ORM1	YLR350W	ORM2	999	0.10861	1
YGR041W	BUD9	YLR353W	BUD8	999	0.23386	1
YGR043C	NQM1	YLR354C	TAL1	2.73642	0.09254	0
YGR049W	SCM4	YLR356W	ATG33	0.0001	0.10711	0
YGR056W	RSC1	YLR357W	RSC2	999	0.08336	1
YGR070W	ROM1	YLR371W	ROM2	999	0.08156	1
YGR071C	ENV11	YLR373C	VID22
YGR085C	RPL11B	YPR102C	RPL11A	0.54054	0.07571	1
YGR092W	DBF2	YPR111W	DBF20	2.64017	0.04304	1
YGR097W	ASK10	YPR115W	RGC1	92.1436	0.13754	1
YGR108W	CLB1	YPR119W	CLB2	999	0.06131	1
YGR109C	CLB6	YPR120C	CLB5	999	0.11186	1
YGR118W	RPS23A	YPR132W	RPS23B	0.0001	0.04256	0
YGR121C	MEP1	YPR138C	MEP3	698.651	0.04922	1
YGR124W	ASN2	YPR145W	ASN1	999	0.07416	1
YGR131W	FHN1	YPR149W	NCE102	999	0.11652	0
YGR136W	LSB1	YPR154W	PIN3	999	0.12275	1
YGR138C	TPO2	YPR156C	TPO3	999	0.08267	1
YGR141W	VPS62	YPR157W	TDA6	999	0.07585	1
YGR142W	BTN2	YPR158W	CUR1	149.119	0.15563	1
YGR143W	SKN1	YPR159W	KRE6	368.655	0.09107	1
YGR169C-A	YGR169C-A	YJR005C-A	YJR005C-A	0.00795	0.03252	0
YGR180C	RNR4	YJL026W	RNR2	999	0.09818	1
YGR188C	BUB1	YJL013C	MAD3	999	0.11078	1
YGR192C	TDH3	YJR009C	TDH2	59.8569	0.17921	1
YGR197C	SNG1	YJR015W	YJR015W	999	0.14175	0
YGR209C	TRX2	YLR043C	TRX1	0.16976	0.1539	0
YGR213C	RTA1	YLR046C	YLR046C
YGR214W	RPS0A	YLR048W	RPS0B	999	0.11968	0
YGR221C	TOS2	YHR149C	SKG6	999	0.19796	1
YGR230W	BNS1	YHR152W	SPO12	0.2209	0.23215	0
YGR238C	KEL2	YHR158C	KEL1	999	0.1419	1
YGR239C	PEX21	YHR160C	PEX18	305.13	0.23397	0
YGR241C	YAP1802	YHR161C	YAP1801	999	0.15063	1
YGR243W	FMP43	YHR162W	MPC2	999	0.08128	0
YGR248W	SOL4	YHR163W	SOL3	999	0.10458	1
YGR254W	ENO1	YHR174W	ENO2	0.63062	0.15285	0
YGR256W	GND2	YHR183W	GND1	999	0.08769	1
YGR273C	YGR273C	YMR295C	YMR295C	1.08165	0.10326	0
YGR279C	SCW4	YMR305C	SCW10	999	0.1741	1
YGR283C	YGR283C	YMR310C	YMR310C	999	0.10486	0
YHL001W	RPL14B	YKL006W	RPL14A	0.0001	0.15509	0
YHL003C	LAG1	YKL008C	LAC1	999	0.07752	1
YHL012W	YHL012W	YKL035W	UGP1	0.03714	0.06778	0
YHL017W	YHL017W	YKL039W	PTM1	999	0.09583	1
YHL033C	RPL8A	YLL045C	RPL8B	0.0001	0.14672	0
YHL034C	SBP1	YLL046C	RNP1	999	0.15031	0
YHL035C	VMR1	YLL048C	YBT1	353.616	0.09418	1
YHR001W	OSH7	YKR003W	OSH6	999	0.05345	1
YHR003C	YHR003C	YKL027W	YKL027W	999	0.0679	0
YHR021C	RPS27B	YKL156W	RPS27A	0.0001	0.03085	0
YHR030C	SLT2	YKL161C	KDX1	782.618	0.0702	1
YHR047C	AAP1	YKL157W	APE2	451.155	0.09039	1
YHR096C	HXT5	YDR345C	HXT3	223.048	0.09365	0
YHR115C	DMA1	YNL116W	DMA2	330.991	0.09687	1
YHR117W	TOM71	YNL121C	TOM70	697.031	0.10476	1
YHR123W	EPT1	YNL130C	CPT1	999	0.08347	1
YHR131C	YHR131C	YNL144C	YNL144C	406.295	0.14763	1
YHR132W-A	IGO2	YNL157W	IGO1	676.998	0.03397	0
YHR133C	NSG1	YNL156C	NSG2	999	0.10381	1
YHR135C	YCK1	YNL154C	YCK2	999	0.07865	1
YHR139C	SPS100	YNL160W	YGP1	999	0.17083	1
YHR141C	RPL42B	YNL162W	RPL42A	0.93408	0.07738	0
YHR146W	CRP1	YNL173C	MDG1	0.00331	0.20515	0
YHR155W	YSP1	YNL257C	SIP3	424.666	0.08265	1
YHR203C	RPS4B	YJR145C	RPS4A	0.0001	0.04653	0
YHR206W	SKN7	YJR147W	HMS2	474.277	0.10905	1
YIL011W	TIR3	YOR010C	TIR2
YIL013C	PDR11	YOR011W	AUS1
YIL079C	AIR1	YDL175C	AIR2	999	0.08043	0
YIL085C	KTR7	YNL029C	KTR5	999	0.09033	1
YIL095W	PRK1	YNL020C	ARK1	999	0.14235	1
YIL105C	SLM1	YNL047C	SLM2	102.494	0.08518	1
YIL109C	SEC24	YNL049C	SFB2	999	0.09923	1
YIL113W	SDP1	YNL053W	MSG5	999	0.14996	0
YIL114C	POR2	YNL055C	POR1	999	0.11522	1
YIL117C	PRM5	YNL058C	YNL058C	999	0.16575	0
YIL123W	SIM1	YNL066W	SUN4	999	0.17891	0
YIL131C	FKH1	YNL068C	FKH2	160.294	0.10808	1
YIL133C	RPL16A	YNL069C	RPL16B	0.0001	0.11452	0
YIL135C	VHS2	YNL074C	MLF3	999	0.16014	0
YIL138C	TPM2	YNL079C	TPM1	999	0.06402	1
YIL148W	RPL40A	YKR094C	RPL40B	0.0001	0.04064	0
YIL149C	MLP2	YKR095W	MLP1	999	0.13403	1
YIL151C	YIL151C	YKR096W	YKR096W	999	0.09033	1
YIL156W	UBP7	YKR098C	UBP11	999	0.09123	1
YIL158W	AIM20	YKR100C	SKG1	999	0.11087	0
YIR018W	YAP5	YOL028C	YAP7	999	0.18464	1
YIR021W	MRS1	YKL011C	CCE1	0.57856	0.15633	0
YIR033W	MGA2	YKL020C	SPT23	999	0.09752	1
YIR037W	HYR1	YKL026C	GPX1
YJL045W	YJL045W	YKL148C	SDH1	999	0.05925	1
YJL076W	NET1	YKR010C	TOF2	999	0.16827	1
YJL079C	PRY1	YKR013W	PRY2	999	0.206	1
YJL082W	IML2	YKR018C	YKR018C	403.713	0.06195	1
YJL083W	TAX4	YKR019C	IRS4	999	0.14292	1
YJL084C	ALY2	YKR021W	ALY1	999	0.10156	1
YJL098W	SAP185	YKR028W	SAP190	999	0.08745	1
YJL099W	CHS6	YKR027W	BCH2	269.262	0.10777	1
YJL105W	SET4	YKR029C	SET3	275.158	0.14296	1
YJL110C	GZF3	YKR034W	DAL80	512.442	0.16639	0
YJL112W	MDV1	YKR036C	CAF4	999	0.12927	1
YJL116C	NCA3	YKR042W	UTH1	999	0.13991	1
YJL129C	TRK1	YKR050W	TRK2	191.503	0.12405	1
YJL133W	MRS3	YKR052C	MRS4	882.529	0.06779	1
YJL134W	LCB3	YKR053C	YSR3	337.193	0.10856	1
YJL136C	RPS21B	YKR057W	RPS21A	0.9199	0.07836	0
YJL137C	GLG2	YKR058W	GLG1	999	0.20543	1
YJL138C	TIF2	YKR059W	TIF1	7.33476	0.09076	0
YJL139C	YUR1	YKR061W	KTR2	999	0.06873	0
YJL159W	HSP150	YKL163W	PIR3	999	0.15457	0
YJL160C	YJL160C	YKL164C	PIR1	402.506	0.17086	0
YJL164C	TPK1	YKL166C	TPK3	404.19	0.0657	1
YJL165C	HAL5	YKL168C	KKQ8	999	0.09765	1
YJL177W	RPL17B	YKL180W	RPL17A	6.14446	0.08478	0
YJL181W	YJL181W	YJR030C	YJR030C	928.497	0.20921	0
YJR054W	YJR054W	YML047C	PRM6	0.12659	0.12945	0
YJR059W	PTK2	YKL198C	PTK1	999	0.10953	1
YJR061W	YJR061W	YKL201C	MNN4	999	0.09963	1
YJR066W	TOR1	YKL203C	TOR2	132.285	0.03349	1
YJR091C	JSN1	YPR042C	PUF2	999	0.09355	1
YJR094W-A	RPL43B	YPR043W	RPL43A	0.0001	0.0674	0
YJR127C	RSF2	YML081W	TDA9	999	0.12502	1
YJR130C	STR2	YML082W	YML082W	672.21	0.05893	0
YJR148W	BAT2	YHR208W	BAT1	999	0.07653	1
YKL032C	IXR1	YMR072W	ABF2	999	0.14945	1
YKL043W	PHD1	YMR016C	SOK2	999	0.17188	1
YKL050C	YKL050C	YMR031C	EIS1	895.836	0.14435	1
YKL062W	MSN4	YMR037C	MSN2	774.569	0.1236	1
YKL065C	YET1	YMR040W	YET2	999	0.12299	0
YKL068W	NUP100	YMR047C	NUP116	514.407	0.12207	1
YKL072W	STB6	YMR053C	STB2	999	0.07859	0
YKL091C	YKL091C	YMR079W	SEC14	999	0.0667	0
YKL093W	MBR1	YMR081C	ISF1	999	0.16784	0
YKL104C	GFA1	YMR085W	YMR085W	6.66107	0.05544	0
YKL105C	YKL105C	YMR086W	SEG1	999	0.23318	1
YKL121W	DGR2	YMR102C	YMR102C	954.749	0.09182	1
YKL126W	YPK1	YMR104C	YPK2	999	0.06452	1
YKL127W	PGM1	YMR105C	PGM2	999	0.06732	1
YKL129C	MYO3	YMR109W	MYO5	999	0.07256	0
YKL132C	RMA1	YMR113W	FOL3	999	0.09875	1
YKL133C	YKL133C	YMR115W	MGR3	78.1236	0.10519	0
YKL141W	SDH3	YMR118C	SHH3	999	0.14274	0
YKL187C	YKL187C	YLR413W	YLR413W	613.48	0.16858	1
YKR072C	SIS2	YOR054C	VHS3	999	0.11001	1
YKR075C	YKR075C	YOR062C	YOR062C	999	0.13456	0
YKR077W	MSA2	YOR066W	MSA1	999	0.14261	1
YKR078W	YKR078W	YOR069W	VPS5	650.791	0.13079	1
YKR084C	HBS1	YOR076C	SKI7	999	0.11565	1
YKR089C	TGL4	YOR081C	TGL5	999	0.06856	1
YKR091W	SRL3	YOR083W	WHI5	999	0.15545	0
YLL010C	PSR1	YLR019W	PSR2	0.00732	0.10606	0
YLL012W	YEH1	YLR020C	YEH2	999	0.07043	1
YLL021W	SPA2	YLR313C	SPH1	600.717	0.20861	1
YLR028C	ADE16	YMR120C	ADE17	999	0.04807	1
YLR029C	RPL15A	YMR121C	RPL15B	0.04611	0.07463	0
YLR031W	YLR031W	YMR124W	YMR124W	999	0.14471	1
YLR174W	IDP2	YNL009W	IDP3	179.441	0.05201	0
YLR187W	SKG3	YNL278W	CAF120	999	0.15723	1
YLR249W	YEF3	YNL014W	HEF3	31.6978	0.08376	1
YLR260W	LCB5	YOR171C	LCB4	999	0.0712	1
YLR264W	RPS28B	YOR167C	RPS28A	0.0001	0.01892	0
YLR266C	PDR8	YOR162C	YRR1
YLR270W	DCS1	YOR173W	DCS2	155.064	0.04836	1
YLR273C	PIG1	YOR178C	GAC1	970.666	0.17682	1
YLR277C	YSH1	YOR179C	SYC1	999	0.0477	1
YLR287C-A	RPS30A	YOR182C	RPS30B	0.82538	0.14628	0
YLR293C	GSP1	YOR185C	GSP2	999	0.01635	1
YLR300W	EXG1	YOR190W	SPR1	999	0.10503	1
YLR433C	CNA1	YML057W	CMP2	999	0.05762	0
YLR437C	DIF1	YML058W	SML1	999	0.15821	0
YLR441C	RPS1A	YML063W	RPS1B	0.0001	0.0534	0
YLR442C	SIR3	YML065W	ORC1	228.671	0.10494	0
YLR448W	RPL6B	YML073C	RPL6A	0.0001	0.12555	0
YLR449W	FPR4	YML074C	FPR3	999	0.12494	1
YLR450W	HMG2	YML075C	HMG1	640.716	0.07226	1
YLR456W	YLR456W	YPR172W	YPR172W	257.999	0.07476	0
YLR457C	NBP1	YPR174C	YPR174C	999	0.12213	0
YML007W	YAP1	YDR423C	CAD1	999	0.15037	1
YML056C	IMD4	YLR432W	IMD3	2.52237	0.10692	1
YML100W	TSL1	YMR261C	TPS3	999	0.07621	1
YML106W	URA5	YMR271C	URA10	999	0.05523	1
YML109W	ZDS2	YMR273C	ZDS1	999	0.15539	1
YML111W	BUL2	YMR275C	BUL1	745.757	0.0785	1
YML116W	ATR1	YMR279C	YMR279C	999	0.08982	1
YML118W	NGL3	YMR285C	NGL2	354.149	0.08819	1
YML124C	TUB3	YML085C	TUB1	17.2125	0.02698	0
YML125C	PGA3	YML087C	AIM33	999	0.09013	1
YMR008C	PLB1	YOL011W	PLB3	513.337	0.10173	1
YMR119W	ASI1	YNL008C	ASI3	999	0.16052	1
YMR175W	SIP18	YPL223C	GRE1	0.04075	0.10184	0
YMR177W	MMT1	YPL224C	MMT2	999	0.11121	1
YMR180C	CTL1	YPL228W	CET1	129.222	0.10391	0
YMR181C	YMR181C	YPL229W	YPL229W	999	0.12461	0
YMR182C	RGM1	YPL230W	USV1	730.834	0.20269	0
YMR183C	SSO2	YPL232W	SSO1	999	0.07647	1
YMR186W	HSC82	YPL240C	HSP82	23.6885	0.07233	0
YMR192W	GYL1	YPL249C	GYP5	390.729	0.18767	0
YMR194W	RPL36A	YPL249C-A	RPL36B	0.0001	0.11915	0
YMR198W	CIK1	YPL253C	VIK1	999	0.13077	1
YMR199W	CLN1	YPL256C	CLN2	999	0.09028	0
YMR206W	YMR206W	YNR014W	YNR014W	999	0.16588	0
YMR207C	HFA1	YNR016C	ACC1	999	0.06836	1
YMR230W	RPS10B	YOR293W	RPS10A	0.0001	0.08894	0
YMR233W	TRI1	YOR295W	UAF30	298.728	0.11575	0
YMR237W	BCH1	YOR299W	BUD7	616.67	0.08893	1
YMR242C	RPL20A	YOR312C	RPL20B	0.0001	0.09854	0
YMR243C	ZRC1	YOR316C	COT1	999	0.09267	1
YMR246W	FAA4	YOR317W	FAA1	999	0.10158	1
YMR251W-A	HOR7	YOL052C-A	DDR2	999	0.05903	0
YMR264W	CUE1	YML101C	CUE4	999	0.16575	0
YNL001W	DOM34	YCL001W-B	YCL001W-B	999	0.04137	1
YNL052W	COX5A	YIL111W	COX5B	2.19559	0.10394	0
YNL065W	AQR1	YIL120W	QDR1	920.912	0.07618	1
YNL087W	TCB2	YOR086C	TCB1	999	0.08773	1
YNL093W	YPT53	YOR089C	VPS21	377.956	0.06171	0
YNL095C	YNL095C	YOR092W	ECM3	771.775	0.12192	1
YNL096C	RPS7B	YOR096W	RPS7A	0.2067	0.1223	0
YNL098C	RAS2	YOR101W	RAS1	999	0.12894	1
YNL104C	LEU4	YOR108W	LEU9	96.1728	0.06434	1
YNL106C	INP52	YOR109W	INP53	681.413	0.07808	1
YNL108C	YNL108C	YOR110W	TFC7	999	0.0809	1
YNL195C	YNL195C	YDL223C	HBT1	0.00431	0.2457	1
YNL270C	ALP1	YEL063C	CAN1	999	0.05681	1
YNL283C	WSC2	YOL105C	WSC3	998.066	0.18856	0
YNL293W	MSB3	YOL112W	MSB4	118.682	0.07105	1
YNL298W	CLA4	YOL113W	SKM1	999	0.08249	1
YNL299W	TRF5	YOL115W	PAP2	401.988	0.07117	1
YNL301C	RPL18B	YOL120C	RPL18A	0.0001	0.11937	0
YNL302C	RPS19B	YOL121C	RPS19A	0.0001	0.07497	0
YNL307C	MCK1	YOL128C	YGK3	999	0.07473	1
YNL309W	STB1	YOL131W	YOL131W	999	0.13765	0
YNR034W-A	YNR034W-A	YCR075W-A	YCR075W-A	999	0.09509	0
YOL036W	YOL036W	YIR016W	YIR016W	999	0.18449	0
YOL091W	SPO21	YBR148W	YSW1	999	0.13714	0
YOR016C	ERP4	YAL007C	ERP2	999	0.09516	1
YOR044W	IRC23	YDR275W	BSC2	999	0.16529	0
YOR153W	PDR5	YDR406W	PDR15
YOR186W	YOR186W	YLR297W	YLR297W	0.0001	0.21183	0
YOR204W	DED1	YPL119C	DBP1	330.172	0.11233	1
YOR222W	ODC2	YPL134C	ODC1	999	0.0772	1
YOR226C	ISU2	YPL135W	ISU1	999	0.0304	0
YOR227W	HER1	YPL137C	GIP3	762.351	0.12533	1
YOR229W	WTM2	YPL139C	UME1	273.913	0.09116	1
YOR231W	MKK1	YPL140C	MKK2	999	0.088	1
YOR233W	KIN4	YPL141C	FRK1	999	0.12636	1
YOR234C	RPL33B	YPL143W	RPL33A	0.0001	0.05748	0
YOR237W	HES1	YPL145C	KES1	999	0.09656	1
YOR247W	SRL1	YPL163C	SVS1	999	0.22867	0
YOR256C	TRE2	YPL176C	TRE1	386.858	0.10587	1
YPL112C	PEX25	YOR193W	PEX27	4.779	0.18228	0
YPL130W	SPO19	YOR214C	YOR214C
YPL250C	ICY2	YMR195W	ICY1	0.1049	0.22524	0
YPR162C	ORC4	YLR453C	RIF2	999	0.11742	1

## Sheet: R2"
ORF-A	Gene-A	ORF-B	Gene-B	ω_a1,b1	ω_a2	ω_b2	LRT R2' (p-val<0.05)
YAL015C	NTG1	YOL043C	NTG2	259.087	0.11052	0.07353	0
YAL017W	PSK1	YOL045W	PSK2	999	0.06956	0.07782	1
YAL023C	PMT2	YOR321W	PMT3	999	0.11138	0.13015	1
YAL028W	FRT2	YOR324C	FRT1	826.511	0.14067	0.18272	0
YAL029C	MYO4	YOR326W	MYO2	999	0.05408	0.10586	1
YAL030W	SNC1	YOR327C	SNC2	0.00218	0.03219	0.08338	1
YAL034C	FUN19	YOR338W	YOR338W	454.263	0.16893	0.12685	1
YAL037W	YAL037W	YOR342C	YOR342C	999	0.11959	0.22174	0
YAL038W	CDC19	YOR347C	PYK2	999	0.06651	0.14862	1
YAL051W	OAF1	YOR363C	PIP2	995.898	0.08036	0.06884	1
YAL053W	FLC2	YOR365C	YOR365C	0.06557	0.07597	0.13858	0
YAL056W	GPB2	YOR371C	GPB1	999	0.12983	0.09842	1
YAL062W	GDH3	YOR375C	GDH1	863.227	0.10135	0.06809	1
YAR002C-A	ERP1	YGL002W	ERP6	0.28582	0.11675	0.093	0
YBL005W	PDR3	YGL013C	PDR1	999	0.10734	0.11583	1
YBL009W	ALK2	YGL021W	ALK1	999	0.11457	0.13761	0
YBL027W	RPL19B	YBR084C-A	RPL19A	1.18596	0.09327	0.12608	0
YBL030C	PET9	YBR085W	AAC3	0.36585	0.09058	0.05266	1
YBL039C	URA7	YJR103W	URA8	999	0.05526	0.06288	1
YBL043W	ECM13	YJR115W	YJR115W	999	0.20181	0.22776	0
YBL054W	TOD6	YER088C	DOT6	999	0.13537	0.19837	1
YBL056W	PTC3	YER089C	PTC2	999	0.06187	0.08723	1
YBL059W	YBL059W	YER093C-A	AIM11	999	0.17139	0.16689	0
YBL061C	SKT5	YER096W	SHC1	404.479	0.10563	0.17527	1
YBL067C	UBP13	YER098W	UBP9	999	0.11352	0.12663	1
YBL068W	PRS4	YER099C	PRS2	864.696	0.03378	0.02482	1
YBL069W	AST1	YER101C	AST2	999	0.07202	0.05128	0
YBL072C	RPS8A	YER102W	RPS8B	1.11665	0.13967	0.13016	0
YBL075C	SSA3	YER103W	SSA4	999	0.03001	0.0309	1
YBL079W	NUP170	YER105C	NUP157	0.83522	0.07141	0.12785	1
YBL085W	BOI1	YER114C	BOI2	999	0.12319	0.10482	1
YBL087C	RPL23A	YER117W	RPL23B	594.455	0.02189	0.03645	0
YBL089W	AVT5	YER119C	AVT6	999	0.11533	0.09472	1
YBL091C-A	SCS22	YER120W	SCS2	999	0.25313	0.21296	1
YBL101C	ECM21	YPR030W	CSR2	508.826	0.14254	0.09584	1
YBL106C	SRO77	YPR032W	SRO7	194.817	0.08866	0.08414	1
YBR001C	NTH2	YDR001C	NTH1	999	0.04442	0.0278	1
YBR005W	RCR1	YDR003W	RCR2	999	0.2047	0.12634	1
YBR014C	GRX7	YDL010W	GRX6	566.719	0.17031	0.23351	0
YBR020W	GAL1	YDR009W	GAL3	999	0.09365	0.09253	0
YBR024W	SCO2	YBR037C	SCO1	103.079	0.09662	0.07582	0
YBR031W	RPL4A	YDR012W	RPL4B	0.0001	0.14464	0.13445	0
YBR033W	EDS1	YKL038W	RGT1	999	0.09807	0.09701	0
YBR042C	CST26	YDR018C	YDR018C	999	0.08677	0.12705	1
YBR048W	RPS11B	YDR025W	RPS11A	1.72538	0.10583	0.09449	0
YBR049C	REB1	YDR026C	NSI1	153.409	0.11217	0.06003	1
YBR052C	RFS1	YDR032C	PST2	999	0.09831	0.12531	1
YBR054W	YRO2	YDR033W	MRH1			0.18722
YBR066C	NRG2	YDR043C	NRG1	999	0.12508	0.09279	1
YBR068C	BAP2	YDR046C	BAP3	999	0.1045	0.09576	1
YBR078W	ECM33	YDR055W	PST1	370.89	0.15314	0.11405	1
YBR082C	UBC4	YDR059C	UBC5	0.0001	0.04218	0.01008	0
YBR089C-A	NHP6B	YPR052C	NHP6A	999	0.06876	0.09708	0
YBR104W	YMC2	YPR058W	YMC1	675.174	0.07394	0.06545	1
YBR117C	TKL2	YPR074C	TKL1	953.496	0.07472	0.12755	1
YBR118W	TEF2	YPR080W	TEF1	1.02571	0.09216	0.0905	0
YBR121C	GRS1	YPR081C	GRS2	0.87947	0.06909	0.09564	1
YBR140C	IRA1	YOL081W	IRA2	999	0.05858	0.06236	1
YBR145W	ADH5	YOL086C	ADH1	622.769	0.22881	0.14291	0
YBR147W	RTC2	YOL092W	YOL092W	999	0.06077	0.11067	0
YBR150C	TBS1	YOL089C	HAL9	999	0.0961	0.12437	0
YBR161W	CSH1	YPL057C	SUR1	999	0.1056	0.09226	1
YBR169C	SSE2	YPL106C	SSE1	61.3478	0.14717	0.08258	1
YBR172C	SMY2	YPL105C	SYH1	999	0.18073	0.16336	1
YBR177C	EHT1	YPL095C	EEB1	999	0.0823	0.07703	1
YBR181C	RPS6B	YPL090C	RPS6A	0.0001	0.12888	0.1302	0
YBR182C	SMP1	YPL089C	RLM1	999	0.15091	0.20868	1
YBR183W	YPC1	YPL087W	YDC1	999	0.0816	0.08479	1
YBR189W	RPS9B	YPL081W	RPS9A	1.02783	0.09129	0.06596	0
YBR191W	RPL21A	YPL079W	RPL21B	0.0001	0.06947	0.06802	0
YBR197C	YBR197C	YPL077C	YPL077C	717.586	0.05074	0.22628	0
YBR210W	ERV15	YGL054C	ERV14	0.0001	0.07311	0.07951	0
YBR214W	SDS24	YGL056C	SDS23	999	0.0972	0.06779	1
YBR216C	YBP1	YGL060W	YBP2	855.13	0.1345	0.16272	1
YBR218C	PYC2	YGL062W	PYC1	8.69786	0.0501	0.04613	0
YBR238C	YBR238C	YGL107C	RMD9	999	0.1266	0.08691	1
YBR241C	YBR241C	YGL104C	VPS73	999	0.08782	0.07891	0
YBR242W	YBR242W	YGL101W	YGL101W	0.16958	0.0577	0.06754	0
YBR270C	BIT2	YJL058C	BIT61	999	0.08892	0.08032	1
YBR273C	UBX7	YJL048C	UBX6	212.669	0.09767	0.12166	1
YBR278W	DPB3	YJL065C	DLS1	999	0.12038	0.15802	0
YBR284W	YBR284W	YJL070C	YJL070C	999	0.10942	0.08519	1
YCL011C	GBP2	YNL004W	HRB1	999	0.0763	0.08377	1
YCL024W	KCC4	YDR507C	GIN4	999	0.13992	0.07479	1
YCL025C	AGP1	YDR508C	GNP1	249.381	0.11572	0.0959	1
YCL035C	GRX1	YDR513W	GRX2	999	0.1034	0.15474	1
YCL036W	GFD2	YDR514C	YDR514C	999	0.13216	0.09826	1
YCL037C	SRO9	YDR515W	SLF1	999	0.22989	0.23933	1
YCL040W	GLK1	YDR516C	EMI2	999	0.08057	0.0758	1
YCL043C	PDI1	YDR518W	EUG1	999	0.13098	0.18607	1
YCL048W	SPS22	YDR522C	SPS2	247.972	0.11663	0.08186	1
YCL050C	APA1	YDR530C	APA2	25.3577	0.12748	0.13013	0
YCL051W	LRE1	YDR528W	HLR1	999	0.1536	0.15608	1
YCR005C	CIT2	YNR001C	CIT1	609.501	0.06915	0.04882	1
YCR010C	ADY2	YNR002C	ATO2	999	0.08796	0.0725	1
YCR024C-A	PMP1	YEL017C-A	PMP2	0.0001	0.27448	0.3205	0
YCR026C	NPP1	YEL016C	NPP2	539.285	0.14992	0.13504	0
YCR031C	RPS14A	YJL191W	RPS14B	999	0.04652	0.06427	1
YCR034W	FEN1	YJL196C	ELO1	999	0.11707	0.09771	1
YCR037C	PHO87	YJL198W	PHO90	999	0.09267	0.07764	1
YCR048W	ARE1	YNR019W	ARE2	999	0.11684	0.14276	1
YCR052W	RSC6	YNR023W	SNF12	829.006	0.14134	0.14174	1
YCR067C	SED4	YNR026C	SEC12	999	0.11334	0.29778	1
YCR069W	CPR4	YNR028W	CPR8	999	0.17142	0.20473	1
YCR073C	SSK22	YNR031C	SSK2	999	0.10958	0.04554	1
YCR073W-A	SOL2	YNR034W	SOL1	999	0.05743	0.04785	0
YCR089W	FIG2	YNR044W	AGA1	384.857	0.34566	0.32201	1
YCR091W	KIN82	YNR047W	FPK1	999	0.07735	0.11385	1
YCR094W	CDC50	YNR048W	YNR048W	0.74974	0.07994	0.07111	1
YDL012C	YDL012C	YBR016W	YBR016W	999	0.0926	0.06677	0
YDL019C	OSH2	YAR042W	SWH1	999	0.09914	0.09884	1
YDL021W	GPM2	YOL056W	GPM3	999	0.08943	0.05254	1
YDL022W	GPD1	YOL059W	GPD2	999	0.06436	0.10113	1
YDL036C	PUS9	YOL066C	RIB2	999	0.07177	0.06119	1
YDL042C	SIR2	YOL068C	HST1	551.703	0.08791	0.06805	1
YDL048C	STP4	YLR375W	STP3	999	0.07976	0.11972	1
YDL061C	RPS29B	YLR388W	RPS29A	999	0.10513	0.05975	0
YDL070W	BDF2	YLR399C	BDF1	0.21085	0.07755	0.1799	0
YDL075W	RPL31A	YLR406C	RPL31B	0.0001	0.06833	0.12276	0
YDL079C	MRK1	YMR139W	RIM11	507.893	0.06266	0.09389	1
YDL082W	RPL13A	YMR142C	RPL13B	0.0001	0.19154	0.14605	0
YDL083C	RPS16B	YMR143W	RPS16A	1.00813	0.04278	0.0444	0
YDL085W	NDE2	YMR145C	NDE1	999	0.11837	0.0998	1
YDL088C	ASM4	YMR153W	NUP53	685.455	0.15099	0.1527	1
YDL109C	YDL109C	YGL144C	ROG1	540.004	0.13432	0.06673	0
YDL137W	ARF2	YDL192W	ARF1	0.10728	0.01364	0.01849	0
YDL155W	CLB3	YLR210W	CLB4	999	0.0739	0.11108	1
YDL161W	ENT1	YLR206W	ENT2	105.091	0.09495	0.08534	1
YDL179W	PCL9	YDL127W	PCL2	999	0.13259	0.17191	0
YDL181W	INH1	YDL130W-A	STF1	7.58385	0.11829	0.07881	0
YDL182W	LYS20	YDL131W	LYS21	999	0.04594	0.05577	1
YDL184C	RPL41A	YDL133C-A	RPL41B	999	0.16149	0.07707	0
YDL188C	PPH22	YDL134C	PPH21	999	0.04575	0.03618	1
YDL191W	RPL35A	YDL136W	RPL35B	1.00779	0.22885	0.11401	0
YDL194W	SNF3	YDL138W	RGT2	999	0.09781	0.0986	1
YDL204W	RTN2	YDR233C	RTN1	984.397	0.19419	0.1569	1
YDL211C	YDL211C	YNL176C	TDA7	0.07465	0.30615	0.3088	0
YDL214C	PRR2	YNL183C	NPR1	999	0.05776	0.13407	1
YDL222C	FMP45	YNL194C	YNL194C	106.549	0.12349	0.11186	0
YDL224C	WHI4	YNL197C	WHI3	999	0.11028	0.11544	1
YDL226C	GCS1	YNL204C	SPS18	999	0.13543	0.08907	1
YDL229W	SSB1	YNL209W	SSB2	1.03106	0.0647	0.0705	0
YDL239C	ADY3	YNL225C	CNM67	999	0.10759	0.15633	1
YDR028C	REG1	YBR050C	REG2	999	0.1188	0.15241	1
YDR034W-B	YDR034W-B	YBR056W-A	YBR056W-A			0.03777
YDR066C	RTR2	YER139C	RTR1	999	0.03695	0.17628	0
YDR069C	DOA4	YER144C	UBP5	230.843	0.07193	0.12808	1
YDR077W	SED1	YER150W	SPI1	999	0.17013	0.23886	0
YDR085C	AFR1	YER158C	YER158C	999	0.20066	0.17474	1
YDR093W	DNF2	YER166W	DNF1	716.407	0.05139	0.05926	1
YDR096W	GIS1	YER169W	RPH1	999	0.07106	0.11167	1
YDR098C	GRX3	YER174C	GRX4	999	0.087	0.09472	0
YDR099W	BMH2	YER177W	BMH1	999	0.05199	0.06461	0
YDR107C	TMN2	YLR083C	EMP70	150.654	0.10094	0.08638	1
YDR111C	ALT2	YLR089C	ALT1	999	0.09535	0.10658	1
YDR122W	KIN1	YLR096W	KIN2	999	0.10101	0.1117	1
YDR125C	ECM18	YLR099C	ICT1	999	0.12083	0.0422	0
YDR132C	YDR132C	YLR108C	YLR108C	881.311	0.15271	0.1137	1
YDR134C	YDR134C	YLR110C	CCW12	0.0001	0.38096	0.2772	0
YDR144C	MKC7	YLR120C	YPS1	479.144	0.12564	0.18111	0
YDR146C	SWI5	YLR131C	ACE2	205.896	0.13841	0.13516	1
YDR147W	EKI1	YLR133W	CKI1	446.372	0.13812	0.06861	1
YDR151C	CTH1	YLR136C	TIS11	999	0.13916	0.08444	0
YDR178W	SDH4	YLR164W	SHH4	999	0.08274	0.10363	0
YDR185C	UPS3	YLR168C	UPS2	999	0.06594	0.04166	0
YDR200C	VPS64	YLR238W	FAR10	999	0.10569	0.11405	1
YDR206W	EBS1	YLR233C	EST1	999	0.19676	0.19298	1
YDR213W	UPC2	YLR228C	ECM22	999	0.10339	0.10591	1
YDR222W	YDR222W	YLR225C	YLR225C	461.79	0.05905	0.05568	0
YDR223W	CRF1	YLR223C	IFH1	0.00407	0.16979	0.0754	0
YDR247W	VHS1	YPL026C	SKS1	999	0.05753	0.13852	0
YDR251W	PAM1	YPL032C	SVL3	999	0.1338	0.16106	1
YDR252W	BTT1	YPL037C	EGD1	999	0.1702	0.14339	0
YDR253C	MET32	YPL038W	MET31	999	0.1063	0.17026	0
YDR259C	YAP6	YOR028C	CIN5	999	0.1605	0.15866	0
YDR263C	DIN7	YOR033C	EXO1	999	0.10519	0.10653	0
YDR264C	AKR1	YOR034C	AKR2	232.942	0.12928	0.07122	1
YDR272W	GLO2	YOR040W	GLO4	0.10594	0.09586	0.07283	0
YDR273W	DON1	YOR042W	CUE5	999	0.11172	0.20745	1
YDR277C	MTH1	YOR047C	STD1	151.763	0.10074	0.06411	1
YDR300C	PRO1	YHR033W	YHR033W	999	0.05882	0.04942	1
YDR303C	RSC3	YHR056C	RSC30	999	0.09841	0.16653	1
YDR304C	CPR5	YHR057C	CPR2	89.555	0.06726	0.08553	1
YDR309C	GIC2	YHR061C	GIC1	999	0.15465	0.16015	1
YDR312W	SSF2	YHR066W	SSF1	999	0.06995	0.08046	0
YDR326C	YSP2	YHR080C	YHR080C	608.777	0.15747	0.08702	1
YDR341C	YDR341C	YHR091C	MSR1	2.07948	0.0492	0.11212	1
YDR342C	HXT7	YHR092C	HXT4	999	0.17469	0.13833	1
YDR343C	HXT6	YHR094C	HXT1	999	0.12742	0.1255	1
YDR348C	PAL1	YHR097C	YHR097C	0.00218	0.09146	0.10381	0
YDR351W	SBE2	YHR103W	SBE22	924.027	0.10412	0.13015	1
YDR353W	TRR1	YHR106W	TRR2	999	0.09533	0.06867	0
YDR358W	GGA1	YHR108W	GGA2	999	0.11511	0.09075	1
YDR368W	YPR1	YOR120W	GCY1	999	0.12964	0.09064	1
YDR379W	RGA2	YOR127W	RGA1	999	0.14194	0.14093	1
YDR385W	EFT2	YOR133W	EFT1	0.76532	0.08325	0.09624	0
YDR389W	SAC7	YOR134W	BAG7	999	0.15313	0.06513	1
YDR409W	SIZ1	YOR156C	NFI1	999	0.16521	0.13539	1
YDR418W	RPL12B	YEL054C	RPL12A	0.0001	0.06168	0.04507	0
YDR436W	PPZ2	YML016C	PPZ1	495.314	0.07208	0.07705	1
YDR438W	THI74	YML018C	YML018C	188.622	0.158	0.07385	1
YDR441C	APT2	YML022W	APT1	0.05697	0.10659	0.0953	0
YDR447C	RPS17B	YML024W	RPS17A	1.06983	0.06711	0.08628	0
YDR450W	RPS18A	YML026C	RPS18B	1.00483	0.09246	0.09011	0
YDR451C	YHP1	YML027W	YOX1	999	0.18452	0.11569	1
YDR453C	TSA2	YML028W	TSA1	999	0.08549	0.07676	0
YDR458C	HEH2	YML034W	SRC1	999	0.17784	0.1633	1
YDR463W	STP1	YHR006W	STP2	657.212	0.1144	0.17299	1
YDR471W	RPL27B	YHR010W	RPL27A	0.23317	0.05853	0.02712	0
YDR475C	JIP4	YOR019W	YOR019W	999	0.11737	0.14602	0
YDR480W	DIG2	YPL049C	DIG1	999	0.21921	0.17674	0
YDR483W	KRE2	YPL053C	KTR6	342.386	0.12795	0.14263	1
YDR490C	PKH1	YOL100W	PKH2	999	0.14861	0.11502	1
YDR492W	IZH1	YOL101C	IZH4	999	0.0753	0.04698	0
YDR497C	ITR1	YOL103W	ITR2	999	0.07529	0.07782	1
YDR500C	RPL37B	YLR185W	RPL37A	1.55589	0.14582	0.17564	0
YDR501W	PLM2	YLR183C	TOS4	999	0.17613	0.15907	1
YDR502C	SAM2	YLR180W	SAM1	0.07602	0.05901	0.05286	0
YDR505C	PSP1	YLR177W	YLR177W	999	0.09588	0.13975	1
YDR524C-B	YDR524C-B	YCL048W-A	YCL048W-A	999	0.24186	0.16836	0
YEL006W	YEA6	YIL006W	YIA6	228.333	0.08485	0.07692	0
YEL022W	GEA2	YJR031C	GEA1	102.634	0.06	0.10804	1
YEL030W	ECM10	YJR045C	SSC1	0.09069	0.08569	0.05347	0
YEL034W	HYP2	YJR047C	ANB1	0.90187	0.09344	0.1132	0
YEL039C	CYC7	YJR048W	CYC1	727.455	0.06027	0.05511	0
YEL041W	YEF1	YJR049C	UTR1	153.004	0.10669	0.06164	0
YEL047C	YEL047C	YJR051W	OSM1	143.669	0.102	0.0933	1
YEL060C	PRB1	YOR003W	YSP3	999	0.15916	0.13062	1
YER019C-A	SBH2	YER087C-B	SBH1	112.122	0.12561	0.14305	0
YER027C	GAL83	YGL208W	SIP2	999	0.10074	0.1736	1
YER028C	MIG3	YGL209W	MIG2	999	0.14584	0.27929	1
YER031C	YPT31	YGL210W	YPT32	0.01012	0.02674	0.01983	0
YER035W	EDC2	YGL222C	EDC1	999	0.16958	0.22857	0
YER037W	PHM8	YGL224C	SDT1	212.133	0.05403	0.0881	0
YER039C	HVG1	YGL225W	VRG4	178.143	0.0747	0.07784	1
YER045C	ACA1	YIL036W	CST6	999	0.18235	0.2549	1
YER054C	GIP2	YIL045W	PIG2	429.099	0.12111	0.10938	1
YER056C-A	RPL34A	YIL052C	RPL34B	999	0.17295	0.18733	0
YER057C	HMF1	YIL051C	MMF1	999	0.09137	0.09285	1
YER059W	PCL6	YIL050W	PCL7	999	0.1197	0.12739	1
YER062C	HOR2	YIL053W	RHR2	0.2106	0.07252	0.07364	0
YER064C	VHR2	YIL056W	VHR1	27.5417	0.16713	0.11748	0
YER067W	RGI1	YIL057C	RGI2	999	0.059	0.04868	1
YER070W	RNR1	YIL066C	RNR3	999	0.09796	0.08595	1
YER074W	RPS24A	YIL069C	RPS24B	0.0001	0.08828	0.06604	0
YER081W	SER3	YIL074C	SER33	911.054	0.04637	0.05977	1
YER129W	SAK1	YGL179C	TOS3	233.596	0.14458	0.11431	1
YER131W	RPS26B	YGL189C	RPS26A	186.449	0.10158	0.06917	0
YER132C	PMD1	YGL197W	MDS3	999	0.07424	0.12358	1
YFL004W	VTC2	YPL019C	VTC3	153.595	0.08418	0.06007	1
YFL018C	LPD1	YPL017C	IRC15	393.92	0.06737	0.08565	1
YFL034C-A	RPL22B	YLR061W	RPL22A	119.525	0.10222	0.1647	0
YFL042C	YFL042C	YLR072W	YLR072W	481.94	0.10067	0.102	0
YFL048C	EMP47	YLR080W	EMP46	321.159	0.12757	0.11492	1
YFR012W	DCV1	YOL019W	YOL019W	397.019	0.16649	0.29201	0
YFR013W	IOC3	YOL017W	ESC8	999	0.16947	0.10386	1
YFR014C	CMK1	YOL016C	CMK2	999	0.06511	0.08109	1
YFR015C	GSY1	YLR258W	GSY2	999	0.04016	0.05099	1
YFR017C	IGD1	YOL024W	YOL024W	999	0.15735	0.26034	0
YFR022W	ROG3	YOR018W	ROD1	999	0.11352	0.11257	1
YFR023W	PES4	YHR015W	MIP6	245.101	0.05556	0.11142	1
YFR024C-A	LSB3	YHR016C	YSC84	999	0.05691	0.07447	1
YFR031C-A	RPL2A	YIL018W	RPL2B	1.15137	0.04883	0.05043	0
YFR039C	YFR039C	YGL228W	SHE10	999	0.13375	0.1529	1
YFR040W	SAP155	YGL229C	SAP4	999	0.11882	0.06486	1
YFR053C	HXK1	YGL253W	HXK2	999	0.14385	0.11188	1
YGL031C	RPL24A	YGR148C	RPL24B	1.12612	0.20945	0.15302	0
YGL049C	TIF4632	YGR162W	TIF4631	360.071	0.1578	0.14276	1
YGL063W	PUS2	YPL212C	PUS1	999	0.08166	0.11903	1
YGL071W	AFT1	YPL202C	AFT2	867.149	0.13172	0.12207	1
YGL075C	MPS2	YPL200W	CSM4	863.892	0.19146	0.19961	0
YGL076C	RPL7A	YPL198W	RPL7B	2.68598	0.16465	0.10694	1
YGL082W	YGL082W	YPL191C	YPL191C	999	0.0866	0.15789	0
YGL084C	GUP1	YPL189W	GUP2	999	0.07915	0.09926	1
YGL089C	MF(ALPHA)2	YPL187W	MF(ALPHA)1	113.244	0.19822	0.19911	0
YGL096W	TOS8	YPL177C	CUP9	999	0.22817	0.15639	1
YGL119W	COQ8	YBR230W-A	YBR230W-A	142.334	0.11634	0.07416	1
YGL133W	ITC1	YPL216W	YPL216W	0.54745	0.17924	0.09661	0
YGL134W	PCL10	YPL219W	PCL8	999	0.15167	0.07233	1
YGL135W	RPL1B	YPL220W	RPL1A	0.87453	0.06317	0.06601	0
YGL139W	FLC3	YPL221W	FLC1	999	0.09292	0.09351	1
YGL158W	RCK1	YLR248W	RCK2	999	0.08379	0.17756	1
YGL162W	SUT1	YPR009W	SUT2	999	0.18502	0.16117	1
YGL166W	CUP2	YPR008W	HAA1	999	0.10929	0.18669	1
YGR004W	PEX31	YLR324W	PEX30	999	0.07334	0.08175	1
YGR008C	STF2	YLR327C	TMA10	999	0.11127	0.06236	0
YGR010W	NMA2	YLR328W	NMA1	0.02844	0.06084	0.02155	0
YGR023W	MTL1	YLR332W	MID2	999	0.20877	0.14855	0
YGR027C	RPS25A	YLR333C	RPS25B	1.05498	0.12903	0.10884	0
YGR032W	GSC2	YLR342W	FKS1	84.206	0.0765	0.0706	1
YGR034W	RPL26B	YLR344W	RPL26A	0.0001	0.10695	0.06405	0
YGR035C	YGR035C	YLR346C	YLR346C			0.14076
YGR038W	ORM1	YLR350W	ORM2	999	0.09697	0.12354	1
YGR041W	BUD9	YLR353W	BUD8	999	0.25262	0.21774	1
YGR043C	NQM1	YLR354C	TAL1	4.21823	0.09155	0.09351	0
YGR049W	SCM4	YLR356W	ATG33	0.0001	0.07622	0.12658	0
YGR056W	RSC1	YLR357W	RSC2	999	0.0976	0.06538	1
YGR070W	ROM1	YLR371W	ROM2	999	0.05508	0.10118	1
YGR071C	ENV11	YLR373C	VID22			0.19323
YGR085C	RPL11B	YPR102C	RPL11A	0.65649	0.08501	0.05376	1
YGR092W	DBF2	YPR111W	DBF20	0.75873	0.04191	0.04569	0
YGR097W	ASK10	YPR115W	RGC1	999	0.08762	0.20727	1
YGR108W	CLB1	YPR119W	CLB2	155.159	0.06958	0.05635	1
YGR109C	CLB6	YPR120C	CLB5	999	0.10759	0.11513	1
YGR118W	RPS23A	YPR132W	RPS23B	1.1132	0.02905	0.05363	0
YGR121C	MEP1	YPR138C	MEP3	999	0.04944	0.0489	1
YGR124W	ASN2	YPR145W	ASN1	980.772	0.08003	0.06843	1
YGR131W	FHN1	YPR149W	NCE102	999	0.11729	0.11581	0
YGR136W	LSB1	YPR154W	PIN3	999	0.13364	0.11261	1
YGR138C	TPO2	YPR156C	TPO3	999	0.0912	0.06094	1
YGR141W	VPS62	YPR157W	TDA6	999	0.07296	0.07861	1
YGR142W	BTN2	YPR158W	CUR1	323.498	0.15549	0.15572	1
YGR143W	SKN1	YPR159W	KRE6	999	0.09556	0.08578	1
YGR169C-A	YGR169C-A	YJR005C-A	YJR005C-A	0.00712	0.0257	0.04222	0
YGR180C	RNR4	YJL026W	RNR2	999	0.14869	0.07436	1
YGR188C	BUB1	YJL013C	MAD3	999	0.10409	0.12773	1
YGR192C	TDH3	YJR009C	TDH2	20.7049	0.18218	0.17561	1
YGR197C	SNG1	YJR015W	YJR015W	296.851	0.15192	0.12897	0
YGR209C	TRX2	YLR043C	TRX1	0.20396	0.17213	0.12502	0
YGR213C	RTA1	YLR046C	YLR046C			0.26247
YGR214W	RPS0A	YLR048W	RPS0B	999	0.12199	0.11781	0
YGR221C	TOS2	YHR149C	SKG6	999	0.22772	0.17626	1
YGR230W	BNS1	YHR152W	SPO12	0.18335	0.1959	0.26685	0
YGR238C	KEL2	YHR158C	KEL1	999	0.15583	0.12558	1
YGR239C	PEX21	YHR160C	PEX18	205.985	0.23126	0.23715	0
YGR241C	YAP1802	YHR161C	YAP1801	999	0.13708	0.16885	1
YGR243W	FMP43	YHR162W	MPC2	999	0.0574	0.1021	0
YGR248W	SOL4	YHR163W	SOL3	999	0.12348	0.07584	1
YGR254W	ENO1	YHR174W	ENO2	0.68825	0.16895	0.13757	0
YGR256W	GND2	YHR183W	GND1	999	0.09756	0.07986	1
YGR273C	YGR273C	YMR295C	YMR295C	0.56284	0.08988	0.13814	0
YGR279C	SCW4	YMR305C	SCW10	999	0.12531	0.23182	1
YGR283C	YGR283C	YMR310C	YMR310C	11.3481	0.07995	0.14081	0
YHL001W	RPL14B	YKL006W	RPL14A	0.0001	0.16607	0.13903	0
YHL003C	LAG1	YKL008C	LAC1	999	0.08656	0.06944	1
YHL012W	YHL012W	YKL035W	UGP1	0.03872	0.08412	0.04166	1
YHL017W	YHL017W	YKL039W	PTM1	999	0.11403	0.08118	1
YHL033C	RPL8A	YLL045C	RPL8B	0.0001	0.13308	0.15939	0
YHL034C	SBP1	YLL046C	RNP1	344.839	0.16487	0.13852	0
YHL035C	VMR1	YLL048C	YBT1	681.299	0.05726	0.12398	1
YHR001W	OSH7	YKR003W	OSH6	999	0.05567	0.05149	1
YHR003C	YHR003C	YKL027W	YKL027W	999	0.06824	0.06758	0
YHR021C	RPS27B	YKL156W	RPS27A	0.0001	0.03192	0.02913	0
YHR030C	SLT2	YKL161C	KDX1	999	0.05472	0.09478	1
YHR047C	AAP1	YKL157W	APE2	999	0.09191	0.08911	1
YHR096C	HXT5	YDR345C	HXT3	999	0.11146	0.06793	0
YHR115C	DMA1	YNL116W	DMA2	999	0.09899	0.09429	1
YHR117W	TOM71	YNL121C	TOM70	69.0656	0.09881	0.11046	1
YHR123W	EPT1	YNL130C	CPT1	999	0.0956	0.07141	1
YHR131C	YHR131C	YNL144C	YNL144C	999	0.18016	0.12422	1
YHR132W-A	IGO2	YNL157W	IGO1	0.1702	0.05671	0.01358	0
YHR133C	NSG1	YNL156C	NSG2	999	0.08013	0.12836	1
YHR135C	YCK1	YNL154C	YCK2	999	0.0709	0.08612	1
YHR139C	SPS100	YNL160W	YGP1	999	0.19437	0.14507	1
YHR141C	RPL42B	YNL162W	RPL42A	1.15765	0.08845	0.06798	0
YHR146W	CRP1	YNL173C	MDG1	999	0.22236	0.18481	0
YHR155W	YSP1	YNL257C	SIP3	742.288	0.07	0.10002	1
YHR203C	RPS4B	YJR145C	RPS4A	0.0001	0.04632	0.04667	0
YHR206W	SKN7	YJR147W	HMS2	999	0.19169	0.06368	1
YIL011W	TIR3	YOR010C	TIR2			0.13705
YIL013C	PDR11	YOR011W	AUS1			0.09358
YIL079C	AIR1	YDL175C	AIR2	42.6355	0.09397	0.06452	0
YIL085C	KTR7	YNL029C	KTR5	383.167	0.09209	0.08829	1
YIL095W	PRK1	YNL020C	ARK1	495.382	0.1618	0.12773	1
YIL105C	SLM1	YNL047C	SLM2	274.494	0.07624	0.09641	1
YIL109C	SEC24	YNL049C	SFB2	999	0.11571	0.07131	1
YIL113W	SDP1	YNL053W	MSG5	67.3924	0.17408	0.13802	0
YIL114C	POR2	YNL055C	POR1	999	0.13426	0.09713	1
YIL117C	PRM5	YNL058C	YNL058C	0.00011	0.17416	0.159	0
YIL123W	SIM1	YNL066W	SUN4	999	0.16908	0.19086	0
YIL131C	FKH1	YNL068C	FKH2	999	0.10452	0.11001	1
YIL133C	RPL16A	YNL069C	RPL16B	0.0001	0.10535	0.12254	0
YIL135C	VHS2	YNL074C	MLF3	999	0.16943	0.15026	0
YIL138C	TPM2	YNL079C	TPM1	999	0.08013	0.04987	1
YIL148W	RPL40A	YKR094C	RPL40B	0.0001	0.06981	0.01647	0
YIL149C	MLP2	YKR095W	MLP1	999	0.15879	0.11572	1
YIL151C	YIL151C	YKR096W	YKR096W	859.996	0.08229	0.09681	1
YIL156W	UBP7	YKR098C	UBP11	992.308	0.07813	0.11183	1
YIL158W	AIM20	YKR100C	SKG1	56.4073	0.12914	0.10082	0
YIR018W	YAP5	YOL028C	YAP7	917.383	0.16525	0.20939	1
YIR021W	MRS1	YKL011C	CCE1	0.37343	0.14056	0.17951	0
YIR033W	MGA2	YKL020C	SPT23	999	0.12268	0.07511	1
YIR037W	HYR1	YKL026C	GPX1			0.04247
YJL045W	YJL045W	YKL148C	SDH1	999	0.07058	0.04497	1
YJL076W	NET1	YKR010C	TOF2	999	0.15023	0.19857	1
YJL079C	PRY1	YKR013W	PRY2	999	0.19051	0.21714	1
YJL082W	IML2	YKR018C	YKR018C	999	0.06925	0.05746	1
YJL083W	TAX4	YKR019C	IRS4	999	0.14412	0.14176	1
YJL084C	ALY2	YKR021W	ALY1	387.758	0.10078	0.10242	1
YJL098W	SAP185	YKR028W	SAP190	999	0.08845	0.08647	1
YJL099W	CHS6	YKR027W	BCH2	703.803	0.1079	0.10759	1
YJL105W	SET4	YKR029C	SET3	538.631	0.13445	0.14945	1
YJL110C	GZF3	YKR034W	DAL80	180.805	0.10362	0.19598	0
YJL112W	MDV1	YKR036C	CAF4	999	0.14943	0.1123	1
YJL116C	NCA3	YKR042W	UTH1	999	0.1845	0.09169	1
YJL129C	TRK1	YKR050W	TRK2	999	0.11022	0.14289	1
YJL133W	MRS3	YKR052C	MRS4	999	0.0821	0.05178	1
YJL134W	LCB3	YKR053C	YSR3	999	0.09487	0.12016	1
YJL136C	RPS21B	YKR057W	RPS21A	1.11234	0.06113	0.09967	0
YJL137C	GLG2	YKR058W	GLG1	486.193	0.17174	0.22618	1
YJL138C	TIF2	YKR059W	TIF1	15.2891	0.11478	0.07827	0
YJL139C	YUR1	YKR061W	KTR2	999	0.06385	0.0737	0
YJL159W	HSP150	YKL163W	PIR3	105.987	0.14598	0.16414	0
YJL160C	YJL160C	YKL164C	PIR1	999	0.17853	0.16465	0
YJL164C	TPK1	YKL166C	TPK3	506.529	0.07093	0.06107	1
YJL165C	HAL5	YKL168C	KKQ8	714.764	0.12693	0.07026	1
YJL177W	RPL17B	YKL180W	RPL17A	0.0001	0.10208	0.07033	0
YJL181W	YJL181W	YJR030C	YJR030C	885.581	0.27107	0.17515	0
YJR054W	YJR054W	YML047C	PRM6	0.13809	0.10491	0.14925	0
YJR059W	PTK2	YKL198C	PTK1	212.714	0.0965	0.12524	1
YJR061W	YJR061W	YKL201C	MNN4	999	0.10421	0.09531	1
YJR066W	TOR1	YKL203C	TOR2	999	0.03637	0.0294	1
YJR091C	JSN1	YPR042C	PUF2	999	0.0886	0.09994	1
YJR094W-A	RPL43B	YPR043W	RPL43A	0.91843	0.04876	0.10249	0
YJR127C	RSF2	YML081W	TDA9	999	0.11647	0.13351	1
YJR130C	STR2	YML082W	YML082W	93.9514	0.05803	0.06006	0
YJR148W	BAT2	YHR208W	BAT1	878.78	0.08201	0.07171	1
YKL032C	IXR1	YMR072W	ABF2	0.00735	0.14792	0.16303	0
YKL043W	PHD1	YMR016C	SOK2	999	0.18137	0.15553	1
YKL050C	YKL050C	YMR031C	EIS1	999	0.1108	0.19041	1
YKL062W	MSN4	YMR037C	MSN2	999	0.13325	0.11514	1
YKL065C	YET1	YMR040W	YET2	999	0.12814	0.12034	0
YKL068W	NUP100	YMR047C	NUP116	861.046	0.11382	0.13245	1
YKL072W	STB6	YMR053C	STB2	296.691	0.08299	0.07461	0
YKL091C	YKL091C	YMR079W	SEC14	54.7425	0.05588	0.07511	0
YKL093W	MBR1	YMR081C	ISF1	999	0.15646	0.17979	0
YKL104C	GFA1	YMR085W	YMR085W	0.048	0.05113	0.08819	0
YKL105C	YKL105C	YMR086W	SEG1	999	0.2474	0.22034	1
YKL121W	DGR2	YMR102C	YMR102C	999	0.0746	0.10739	1
YKL126W	YPK1	YMR104C	YPK2	999	0.07832	0.05114	1
YKL127W	PGM1	YMR105C	PGM2	881.661	0.05859	0.07575	1
YKL129C	MYO3	YMR109W	MYO5	999	0.06842	0.07525	1
YKL132C	RMA1	YMR113W	FOL3	173.719	0.08336	0.10982	1
YKL133C	YKL133C	YMR115W	MGR3	72.5386	0.07682	0.15342	0
YKL141W	SDH3	YMR118C	SHH3	999	0.18753	0.09922	0
YKL187C	YKL187C	YLR413W	YLR413W	999	0.19508	0.14507	1
YKR072C	SIS2	YOR054C	VHS3	999	0.11474	0.10418	1
YKR075C	YKR075C	YOR062C	YOR062C	146.325	0.1481	0.12029	0
YKR077W	MSA2	YOR066W	MSA1	999	0.12852	0.16671	0
YKR078W	YKR078W	YOR069W	VPS5	999	0.12509	0.13742	1
YKR084C	HBS1	YOR076C	SKI7	999	0.16824	0.08216	1
YKR089C	TGL4	YOR081C	TGL5	345.12	0.06115	0.07752	1
YKR091W	SRL3	YOR083W	WHI5	999	0.18397	0.13096	0
YLL010C	PSR1	YLR019W	PSR2	205.703	0.11235	0.10122	1
YLL012W	YEH1	YLR020C	YEH2	999	0.07648	0.06697	1
YLL021W	SPA2	YLR313C	SPH1	999	0.19816	0.23441	1
YLR028C	ADE16	YMR120C	ADE17	999	0.05796	0.04076	1
YLR029C	RPL15A	YMR121C	RPL15B	0.02621	0.08216	0.06445	0
YLR031W	YLR031W	YMR124W	YMR124W	999	0.25235	0.13176	1
YLR174W	IDP2	YNL009W	IDP3	58.2989	0.04902	0.05584	0
YLR187W	SKG3	YNL278W	CAF120	999	0.16576	0.14966	1
YLR249W	YEF3	YNL014W	HEF3	5.53948	0.10967	0.06096	1
YLR260W	LCB5	YOR171C	LCB4	999	0.06992	0.07241	1
YLR264W	RPS28B	YOR167C	RPS28A	0.0001	0.01679	0.02094	0
YLR266C	PDR8	YOR162C	YRR1			0.15208
YLR270W	DCS1	YOR173W	DCS2	999	0.04687	0.04937	1
YLR273C	PIG1	YOR178C	GAC1	999	0.21091	0.1502	1
YLR277C	YSH1	YOR179C	SYC1	0.05704	0.04311	0.13278	0
YLR287C-A	RPS30A	YOR182C	RPS30B	1.43819	0.15922	0.13214	0
YLR293C	GSP1	YOR185C	GSP2	531.857	0.01638	0.01632	1
YLR300W	EXG1	YOR190W	SPR1	999	0.11706	0.09392	1
YLR433C	CNA1	YML057W	CMP2	999	0.07369	0.04381	0
YLR437C	DIF1	YML058W	SML1	999	0.1743	0.13976	0
YLR441C	RPS1A	YML063W	RPS1B	0.0001	0.0545	0.05266	0
YLR442C	SIR3	YML065W	ORC1	746.973	0.07139	0.15487	0
YLR448W	RPL6B	YML073C	RPL6A	1.18447	0.14816	0.1013	0
YLR449W	FPR4	YML074C	FPR3	999	0.14035	0.10939	1
YLR450W	HMG2	YML075C	HMG1	999	0.07084	0.07396	1
YLR456W	YLR456W	YPR172W	YPR172W	999	0.05787	0.09863	0
YLR457C	NBP1	YPR174C	YPR174C	999	0.10642	0.13644	0
YML007W	YAP1	YDR423C	CAD1	999	0.16108	0.14671	1
YML056C	IMD4	YLR432W	IMD3	2.54299	0.10382	0.10945	1
YML100W	TSL1	YMR261C	TPS3	999	0.06794	0.08112	1
YML106W	URA5	YMR271C	URA10	999	0.08141	0.03053	1
YML109W	ZDS2	YMR273C	ZDS1	999	0.18257	0.13794	1
YML111W	BUL2	YMR275C	BUL1	406.985	0.07798	0.07911	1
YML116W	ATR1	YMR279C	YMR279C	999	0.10144	0.07713	1
YML118W	NGL3	YMR285C	NGL2	255.332	0.06483	0.12758	1
YML124C	TUB3	YML085C	TUB1	0.0001	0.02728	0.02673	0
YML125C	PGA3	YML087C	AIM33	999	0.09171	0.08928	1
YMR008C	PLB1	YOL011W	PLB3	999	0.09546	0.10812	1
YMR119W	ASI1	YNL008C	ASI3	220.882	0.13934	0.18541	1
YMR175W	SIP18	YPL223C	GRE1	0.04194	0.0956	0.12897	0
YMR177W	MMT1	YPL224C	MMT2	999	0.12494	0.09766	1
YMR180C	CTL1	YPL228W	CET1	0.12827	0.08744	0.20003	0
YMR181C	YMR181C	YPL229W	YPL229W	999	0.1206	0.13061	0
YMR182C	RGM1	YPL230W	USV1	552.792	0.23316	0.15384	0
YMR183C	SSO2	YPL232W	SSO1	999	0.07596	0.07729	1
YMR186W	HSC82	YPL240C	HSP82	999	0.05569	0.08122	0
YMR192W	GYL1	YPL249C	GYP5	66.9575	0.17117	0.20005	0
YMR194W	RPL36A	YPL249C-A	RPL36B	1.47088	0.13247	0.10622	0
YMR198W	CIK1	YPL253C	VIK1	999	0.13649	0.12578	1
YMR199W	CLN1	YPL256C	CLN2	999	0.08508	0.09351	0
YMR206W	YMR206W	YNR014W	YNR014W	999	0.18764	0.15179	0
YMR207C	HFA1	YNR016C	ACC1	999	0.0517	0.07514	1
YMR230W	RPS10B	YOR293W	RPS10A	2.46578	0.10449	0.07412	0
YMR233W	TRI1	YOR295W	UAF30	20.1166	0.1736	0.08562	0
YMR237W	BCH1	YOR299W	BUD7	999	0.0948	0.07802	1
YMR242C	RPL20A	YOR312C	RPL20B	0.98615	0.09358	0.10286	0
YMR243C	ZRC1	YOR316C	COT1	999	0.09583	0.08869	1
YMR246W	FAA4	YOR317W	FAA1	999	0.10803	0.09552	1
YMR251W-A	HOR7	YOL052C-A	DDR2	999	0.10943	0.03781	0
YMR264W	CUE1	YML101C	CUE4	490.468	0.1005	0.29812	0
YNL001W	DOM34	YCL001W-B	YCL001W-B	999	0.04221	0.0411	1
YNL052W	COX5A	YIL111W	COX5B	999	0.0604	0.11895	1
YNL065W	AQR1	YIL120W	QDR1	999	0.08857	0.06615	1
YNL087W	TCB2	YOR086C	TCB1	0.00397	0.09724	0.08009	0
YNL093W	YPT53	YOR089C	VPS21	922.149	0.09147	0.03832	0
YNL095C	YNL095C	YOR092W	ECM3	999	0.12284	0.12088	1
YNL096C	RPS7B	YOR096W	RPS7A	0.21163	0.13747	0.10647	0
YNL098C	RAS2	YOR101W	RAS1	999	0.13555	0.11908	1
YNL104C	LEU4	YOR108W	LEU9	999	0.05698	0.07036	1
YNL106C	INP52	YOR109W	INP53	999	0.1015	0.05918	1
YNL108C	YNL108C	YOR110W	TFC7	940.782	0.06157	0.09666	1
YNL195C	YNL195C	YDL223C	HBT1	19.0644	0.26402	0.20315	0
YNL270C	ALP1	YEL063C	CAN1	207.981	0.07532	0.04089	1
YNL283C	WSC2	YOL105C	WSC3	263.64	0.16744	0.21702	0
YNL293W	MSB3	YOL112W	MSB4	999	0.07656	0.06695	1
YNL298W	CLA4	YOL113W	SKM1	999	0.10715	0.06904	1
YNL299W	TRF5	YOL115W	PAP2	999	0.06532	0.07705	1
YNL301C	RPL18B	YOL120C	RPL18A	0.0001	0.16337	0.08288	0
YNL302C	RPS19B	YOL121C	RPS19A	0.0001	0.07316	0.0767	0
YNL307C	MCK1	YOL128C	YGK3	999	0.05653	0.08525	1
YNL309W	STB1	YOL131W	YOL131W	999	0.12181	0.21289	0
YNR034W-A	YNR034W-A	YCR075W-A	YCR075W-A	999	0.09971	0.08766	0
YOL036W	YOL036W	YIR016W	YIR016W	999	0.16977	0.18952	0
YOL091W	SPO21	YBR148W	YSW1	999	0.09811	0.18564	1
YOR016C	ERP4	YAL007C	ERP2	999	0.09397	0.09597	1
YOR044W	IRC23	YDR275W	BSC2	0.00272	0.18013	0.147	0
YOR153W	PDR5	YDR406W	PDR15			0.09263
YOR186W	YOR186W	YLR297W	YLR297W	0.0001	0.14692	0.30157	0
YOR204W	DED1	YPL119C	DBP1	999	0.15803	0.07443	1
YOR222W	ODC2	YPL134C	ODC1	999	0.0971	0.04915	1
YOR226C	ISU2	YPL135W	ISU1	999	0.03136	0.02944	0
YOR227W	HER1	YPL137C	GIP3	999	0.12513	0.12553	1
YOR229W	WTM2	YPL139C	UME1	999	0.05417	0.16104	1
YOR231W	MKK1	YPL140C	MKK2	131.391	0.0894	0.08598	1
YOR233W	KIN4	YPL141C	FRK1	999	0.14744	0.10867	1
YOR234C	RPL33B	YPL143W	RPL33A	0.7468	0.05404	0.06052	0
YOR237W	HES1	YPL145C	KES1	999	0.10994	0.08435	1
YOR247W	SRL1	YPL163C	SVS1	999	0.2269	0.23061	0
YOR256C	TRE2	YPL176C	TRE1	105.272	0.1191	0.09591	1
YPL112C	PEX25	YOR193W	PEX27	1.04581	0.1161	0.26508	0
YPL130W	SPO19	YOR214C	YOR214C			0.13192
YPL250C	ICY2	YMR195W	ICY1	0.10593	0.2228	0.22732	0
YPR162C	ORC4	YLR453C	RIF2	999	0.15513	0.07684	1

## Sheet: R3
ORF-A	Gene-A	ORF-B	Gene-B	ω_a1	ω_b1	ω_a2,b2	LRT R3 (p-val<0.05)
YAL015C	NTG1	YOL043C	NTG2	77.7563	94.3326	0.09192	0
YAL017W	PSK1	YOL045W	PSK2	313.333	610.327	0.07303	0
YAL023C	PMT2	YOR321W	PMT3	999	999	0.1193	0
YAL028W	FRT2	YOR324C	FRT1	384.928	856.739	0.16088	0
YAL029C	MYO4	YOR326W	MYO2	999	999	0.07365	0
YAL030W	SNC1	YOR327C	SNC2	4.56854	0.00778	0.04327	0
YAL034C	FUN19	YOR338W	YOR338W	999	999	0.14738	0
YAL037W	YAL037W	YOR342C	YOR342C	999	652.385	0.15258	0
YAL038W	CDC19	YOR347C	PYK2	999	999	0.09122	0
YAL051W	OAF1	YOR363C	PIP2	999	185.783	0.07406	0
YAL053W	FLC2	YOR365C	YOR365C	80.4909	0.00238	0.09593	1
YAL056W	GPB2	YOR371C	GPB1	999	999	0.11297	0
YAL062W	GDH3	YOR375C	GDH1	999	1.65579	0.07958	0
YAR002C-A	ERP1	YGL002W	ERP6	0.32303	0.0001	0.10304	0
YBL005W	PDR3	YGL013C	PDR1	999	999	0.1117	0
YBL009W	ALK2	YGL021W	ALK1	999	105.768	0.12672	0
YBL027W	RPL19B	YBR084C-A	RPL19A	1.14953	2.0178	0.1071	0
YBL030C	PET9	YBR085W	AAC3	0.03017	0.34575	0.06828	0
YBL039C	URA7	YJR103W	URA8	999	999	0.06054	0
YBL043W	ECM13	YJR115W	YJR115W	999	0.0001	0.217	0
YBL054W	TOD6	YER088C	DOT6	999	999	0.16887	0
YBL056W	PTC3	YER089C	PTC2	999	999	0.07453	0
YBL059W	YBL059W	YER093C-A	AIM11	999	999	0.16953	0
YBL061C	SKT5	YER096W	SHC1	999	999	0.12541	0
YBL067C	UBP13	YER098W	UBP9	999	999	0.12016	0
YBL068W	PRS4	YER099C	PRS2	999	578.602	0.0283	0
YBL069W	AST1	YER101C	AST2	139.371	999	0.06227	0
YBL072C	RPS8A	YER102W	RPS8B	1.26947	2.27373	0.13507	0
YBL075C	SSA3	YER103W	SSA4	11.4645	784.218	0.03047	0
YBL079W	NUP170	YER105C	NUP157	0.79724	14.011	0.09589	0
YBL085W	BOI1	YER114C	BOI2	158.961	364.997	0.11258	0
YBL087C	RPL23A	YER117W	RPL23B	681.764	0.0001	0.02971	0
YBL089W	AVT5	YER119C	AVT6	999	999	0.1069	0
YBL091C-A	SCS22	YER120W	SCS2	0.23	999	0.22926	0
YBL101C	ECM21	YPR030W	CSR2	999	999	0.11661	0
YBL106C	SRO77	YPR032W	SRO7	999	999	0.08588	0
YBR001C	NTH2	YDR001C	NTH1	999	812.32	0.03822	0
YBR005W	RCR1	YDR003W	RCR2	999	999	0.15545	0
YBR014C	GRX7	YDL010W	GRX6	999	999	0.19868	0
YBR020W	GAL1	YDR009W	GAL3	492.391	239.934	0.0931	0
YBR024W	SCO2	YBR037C	SCO1	81.0964	556.891	0.0885	0
YBR031W	RPL4A	YDR012W	RPL4B	1.13961	1.31467	0.13968	0
YBR033W	EDS1	YKL038W	RGT1	999	915.167	0.09745	0
YBR042C	CST26	YDR018C	YDR018C	999	999	0.10428	0
YBR048W	RPS11B	YDR025W	RPS11A	1.09307	0.0001	0.10395	0
YBR049C	REB1	YDR026C	NSI1	999	999	0.08637	0
YBR052C	RFS1	YDR032C	PST2	999	0.0001	0.10747	0
YBR054W	YRO2	YDR033W	MRH1
YBR066C	NRG2	YDR043C	NRG1	999	999	0.10921	0
YBR068C	BAP2	YDR046C	BAP3	120.35	223.034	0.10066	0
YBR078W	ECM33	YDR055W	PST1	66.7036	40.6296	0.12986	0
YBR082C	UBC4	YDR059C	UBC5	0.0001	1.15335	0.01733	0
YBR089C-A	NHP6B	YPR052C	NHP6A	0.0001	999	0.07976	0
YBR104W	YMC2	YPR058W	YMC1	999	999	0.06878	0
YBR117C	TKL2	YPR074C	TKL1	999	668.775	0.09808	0
YBR118W	TEF2	YPR080W	TEF1	1.08814	0.963	0.09134	0
YBR121C	GRS1	YPR081C	GRS2	0.6449	337.007	0.07609	0
YBR140C	IRA1	YOL081W	IRA2	999	700.216	0.06051	0
YBR145W	ADH5	YOL086C	ADH1	999	1.80516	0.16394	0
YBR147W	RTC2	YOL092W	YOL092W	999	170.573	0.08314	0
YBR150C	TBS1	YOL089C	HAL9	175.686	999	0.10977	0
YBR161W	CSH1	YPL057C	SUR1	999	999	0.09926	0
YBR169C	SSE2	YPL106C	SSE1	0.88396	37.3612	0.10463	0
YBR172C	SMY2	YPL105C	SYH1	999	999	0.17295	0
YBR177C	EHT1	YPL095C	EEB1	999	999	0.07915	0
YBR181C	RPS6B	YPL090C	RPS6A	0.0001	0.84961	0.12958	0
YBR182C	SMP1	YPL089C	RLM1	999	999	0.17658	0
YBR183W	YPC1	YPL087W	YDC1	644.649	589.027	0.08331	0
YBR189W	RPS9B	YPL081W	RPS9A	1.18381	1.02363	0.07556	0
YBR191W	RPL21A	YPL079W	RPL21B	0.919	0.88719	0.06856	0
YBR197C	YBR197C	YPL077C	YPL077C	557.43	999	0.08065	0
YBR210W	ERV15	YGL054C	ERV14	33.207	16.3084	0.07599	0
YBR214W	SDS24	YGL056C	SDS23	999	999	0.07897	0
YBR216C	YBP1	YGL060W	YBP2	999	999	0.14774	0
YBR218C	PYC2	YGL062W	PYC1	551.595	999	0.04813	0
YBR238C	YBR238C	YGL107C	RMD9	999	999	0.10222	0
YBR241C	YBR241C	YGL104C	VPS73	568.727	999	0.08373	0
YBR242W	YBR242W	YGL101W	YGL101W	999	0.10009	0.06237	0
YBR270C	BIT2	YJL058C	BIT61	999	999	0.08405	0
YBR273C	UBX7	YJL048C	UBX6	999	999	0.1106	0
YBR278W	DPB3	YJL065C	DLS1	999	999	0.13668	0
YBR284W	YBR284W	YJL070C	YJL070C	999	999	0.09571	0
YCL011C	GBP2	YNL004W	HRB1	999	999	0.0807	0
YCL024W	KCC4	YDR507C	GIN4	999	0.49338	0.10951	0
YCL025C	AGP1	YDR508C	GNP1	999	380.466	0.10545	0
YCL035C	GRX1	YDR513W	GRX2	999	999	0.12657	0
YCL036W	GFD2	YDR514C	YDR514C	999	999	0.11591	0
YCL037C	SRO9	YDR515W	SLF1	999	999	0.23466	0
YCL040W	GLK1	YDR516C	EMI2	999	999	0.07809	0
YCL043C	PDI1	YDR518W	EUG1	999	999	0.16046	0
YCL048W	SPS22	YDR522C	SPS2	155.122	203.442	0.10047	0
YCL050C	APA1	YDR530C	APA2	0.0001	999	0.12882	0
YCL051W	LRE1	YDR528W	HLR1	193.428	242.733	0.15436	0
YCR005C	CIT2	YNR001C	CIT1	207.207	69.2386	0.06138	0
YCR010C	ADY2	YNR002C	ATO2	256.937	348.226	0.07878	0
YCR024C-A	PMP1	YEL017C-A	PMP2	0.0001	0.0001	0.29921	0
YCR026C	NPP1	YEL016C	NPP2	999	999	0.14147	0
YCR031C	RPS14A	YJL191W	RPS14B	887.543	631.928	0.05236	0
YCR034W	FEN1	YJL196C	ELO1	999	999	0.10524	0
YCR037C	PHO87	YJL198W	PHO90	999	999	0.0858	0
YCR048W	ARE1	YNR019W	ARE2	890.237	670.865	0.12873	0
YCR052W	RSC6	YNR023W	SNF12	510.022	999	0.14152	0
YCR067C	SED4	YNR026C	SEC12	0.88346	999	0.21084	0
YCR069W	CPR4	YNR028W	CPR8	297.617	999	0.18577	0
YCR073C	SSK22	YNR031C	SSK2	723.855	250.573	0.08286	0
YCR073W-A	SOL2	YNR034W	SOL1	850.473	15.8809	0.05147	0
YCR089W	FIG2	YNR044W	AGA1	999	999	0.33269	0
YCR091W	KIN82	YNR047W	FPK1	999	999	0.09238	0
YCR094W	CDC50	YNR048W	YNR048W	0.22728	999	0.07532	0
YDL012C	YDL012C	YBR016W	YBR016W	1.14789	999	0.07823	0
YDL019C	OSH2	YAR042W	SWH1	439.558	503.434	0.09899	0
YDL021W	GPM2	YOL056W	GPM3	999	0.40396	0.07742	0
YDL022W	GPD1	YOL059W	GPD2	999	999	0.08094	0
YDL036C	PUS9	YOL066C	RIB2	999	999	0.06696	0
YDL042C	SIR2	YOL068C	HST1	999	999	0.07884	0
YDL048C	STP4	YLR375W	STP3	999	999	0.10208	0
YDL061C	RPS29B	YLR388W	RPS29A	0.0001	999	0.08035	0
YDL070W	BDF2	YLR399C	BDF1	26.3143	0.19379	0.09967	0
YDL075W	RPL31A	YLR406C	RPL31B	0.0001	0.71197	0.10067	0
YDL079C	MRK1	YMR139W	RIM11	999	999	0.08322	0
YDL082W	RPL13A	YMR142C	RPL13B	0.0001	0.0001	0.16724	0
YDL083C	RPS16B	YMR143W	RPS16A	0.88539	0.0001	0.0435	0
YDL085W	NDE2	YMR145C	NDE1	999	999	0.11044	0
YDL088C	ASM4	YMR153W	NUP53	999	999	0.15166	0
YDL109C	YDL109C	YGL144C	ROG1	999	989.61	0.09312	0
YDL137W	ARF2	YDL192W	ARF1	0.0001	999	0.01624	0
YDL155W	CLB3	YLR210W	CLB4	198.105	142.85	0.09258	0
YDL161W	ENT1	YLR206W	ENT2	999	999	0.08977	0
YDL179W	PCL9	YDL127W	PCL2	9.11557	999	0.14973	0
YDL181W	INH1	YDL130W-A	STF1	0.0001	0.0001	0.09485	0
YDL182W	LYS20	YDL131W	LYS21	999	364.476	0.05067	0
YDL184C	RPL41A	YDL133C-A	RPL41B	0.9653	999	0.1248	0
YDL188C	PPH22	YDL134C	PPH21	999	999	0.04002	0
YDL191W	RPL35A	YDL136W	RPL35B	0.94856	1.0938	0.17105	0
YDL194W	SNF3	YDL138W	RGT2	158.716	999	0.09815	0
YDL204W	RTN2	YDR233C	RTN1	564.253	910.705	0.17734	0
YDL211C	YDL211C	YNL176C	TDA7	0.03265	124.741	0.30697	0
YDL214C	PRR2	YNL183C	NPR1	999	999	0.09052	0
YDL222C	FMP45	YNL194C	YNL194C	193.267	182.052	0.11751	0
YDL224C	WHI4	YNL197C	WHI3	999	999	0.11277	0
YDL226C	GCS1	YNL204C	SPS18	999	999	0.10075	0
YDL229W	SSB1	YNL209W	SSB2	1.00072	0.95875	0.06729	0
YDL239C	ADY3	YNL225C	CNM67	480.995	652.686	0.13175	0
YDR028C	REG1	YBR050C	REG2	999	999	0.12574	0
YDR034W-B	YDR034W-B	YBR056W-A	YBR056W-A
YDR066C	RTR2	YER139C	RTR1	1.06496	999	0.05631	0
YDR069C	DOA4	YER144C	UBP5	118.009	157.599	0.09739	0
YDR077W	SED1	YER150W	SPI1	0.0001	999	0.2174	0
YDR085C	AFR1	YER158C	YER158C	999	999	0.18782	0
YDR093W	DNF2	YER166W	DNF1	77.8636	103.434	0.05497	0
YDR096W	GIS1	YER169W	RPH1	999	999	0.08931	0
YDR098C	GRX3	YER174C	GRX4	999	999	0.09148	0
YDR099W	BMH2	YER177W	BMH1	999	999	0.05825	0
YDR107C	TMN2	YLR083C	EMP70	558.232	680.413	0.09239	0
YDR111C	ALT2	YLR089C	ALT1	999	999	0.10105	0
YDR122W	KIN1	YLR096W	KIN2	999	999	0.10757	0
YDR125C	ECM18	YLR099C	ICT1	360.332	850.867	0.08001	0
YDR132C	YDR132C	YLR108C	YLR108C	999	420.943	0.13157	0
YDR134C	YDR134C	YLR110C	CCW12	0.0001	1.37111	0.31835	0
YDR144C	MKC7	YLR120C	YPS1	149.697	94.9362	0.15459	0
YDR146C	SWI5	YLR131C	ACE2	999	999	0.13665	0
YDR147W	EKI1	YLR133W	CKI1	999	999	0.1005	0
YDR151C	CTH1	YLR136C	TIS11	999	625.59	0.11406	0
YDR178W	SDH4	YLR164W	SHH4	999	999	0.0926	0
YDR185C	UPS3	YLR168C	UPS2	999	19.0264	0.0499	0
YDR200C	VPS64	YLR238W	FAR10	199.885	999	0.10913	0
YDR206W	EBS1	YLR233C	EST1	482.38	999	0.19519	0
YDR213W	UPC2	YLR228C	ECM22	78.5745	96.8148	0.10475	0
YDR222W	YDR222W	YLR225C	YLR225C	179.501	16.6927	0.05729	0
YDR223W	CRF1	YLR223C	IFH1	999	999	0.0907	0
YDR247W	VHS1	YPL026C	SKS1	999	999	0.1059	0
YDR251W	PAM1	YPL032C	SVL3	999	999	0.14607	0
YDR252W	BTT1	YPL037C	EGD1	999	0.19749	0.15769	0
YDR253C	MET32	YPL038W	MET31	999	999	0.13414	0
YDR259C	YAP6	YOR028C	CIN5	999	999	0.15953	0
YDR263C	DIN7	YOR033C	EXO1	175.88	96.3547	0.10569	0
YDR264C	AKR1	YOR034C	AKR2	161.39	197.57	0.09596	0
YDR272W	GLO2	YOR040W	GLO4	47.934	0.09535	0.08647	0
YDR273W	DON1	YOR042W	CUE5	999	999	0.13629	0
YDR277C	MTH1	YOR047C	STD1	999	999	0.08643	0
YDR300C	PRO1	YHR033W	YHR033W	999	999	0.05625	0
YDR303C	RSC3	YHR056C	RSC30	999	999	0.12631	0
YDR304C	CPR5	YHR057C	CPR2	999	999	0.07719	0
YDR309C	GIC2	YHR061C	GIC1	999	999	0.15724	0
YDR312W	SSF2	YHR066W	SSF1	0.0001	999	0.07655	0
YDR326C	YSP2	YHR080C	YHR080C	999	999	0.1157	0
YDR341C	YDR341C	YHR091C	MSR1	999	0.36447	0.08578	0
YDR342C	HXT7	YHR092C	HXT4	999	999	0.15617	0
YDR343C	HXT6	YHR094C	HXT1	38.9888	48.3207	0.12653	0
YDR348C	PAL1	YHR097C	YHR097C	999	999	0.09657	0
YDR351W	SBE2	YHR103W	SBE22	999	999	0.11551	0
YDR353W	TRR1	YHR106W	TRR2	999	0.0001	0.08135	0
YDR358W	GGA1	YHR108W	GGA2	999	999	0.10764	0
YDR368W	YPR1	YOR120W	GCY1	999	999	0.11326	0
YDR379W	RGA2	YOR127W	RGA1	999	999	0.14139	0
YDR385W	EFT2	YOR133W	EFT1	1.17129	0.83201	0.09029	0
YDR389W	SAC7	YOR134W	BAG7	999	517.5	0.09425	0
YDR409W	SIZ1	YOR156C	NFI1	94.986	638.609	0.15159	0
YDR418W	RPL12B	YEL054C	RPL12A	0.89166	0.0001	0.05348	1
YDR436W	PPZ2	YML016C	PPZ1	999	999	0.07434	0
YDR438W	THI74	YML018C	YML018C	570.366	479.814	0.10886	0
YDR441C	APT2	YML022W	APT1	999	0.02245	0.10488	1
YDR447C	RPS17B	YML024W	RPS17A	1.72322	0.0001	0.07577	0
YDR450W	RPS18A	YML026C	RPS18B	1.10127	1.05854	0.09115	0
YDR451C	YHP1	YML027W	YOX1	999	999	0.14152	0
YDR453C	TSA2	YML028W	TSA1	999	0.0001	0.08098	0
YDR458C	HEH2	YML034W	SRC1	999	999	0.1701	0
YDR463W	STP1	YHR006W	STP2	999	999	0.14356	0
YDR471W	RPL27B	YHR010W	RPL27A	1.11027	0.2292	0.04846	0
YDR475C	JIP4	YOR019W	YOR019W	999	701.449	0.12984	0
YDR480W	DIG2	YPL049C	DIG1	79.2961	1.76968	0.19995	0
YDR483W	KRE2	YPL053C	KTR6	999	999	0.13653	0
YDR490C	PKH1	YOL100W	PKH2	999	999	0.12513	0
YDR492W	IZH1	YOL101C	IZH4	999	466.05	0.06111	0
YDR497C	ITR1	YOL103W	ITR2	999	999	0.07638	0
YDR500C	RPL37B	YLR185W	RPL37A	0.93436	0.0001	0.15928	0
YDR501W	PLM2	YLR183C	TOS4	999	999	0.16742	0
YDR502C	SAM2	YLR180W	SAM1	136.069	0.03381	0.05618	0
YDR505C	PSP1	YLR177W	YLR177W	968.425	999	0.11742	0
YDR524C-B	YDR524C-B	YCL048W-A	YCL048W-A	0.99053	999	0.19483	0
YEL006W	YEA6	YIL006W	YIA6	0.0001	461.411	0.08164	0
YEL022W	GEA2	YJR031C	GEA1	710.151	540.261	0.07985	0
YEL030W	ECM10	YJR045C	SSC1	0.18592	0.74116	0.0672	0
YEL034W	HYP2	YJR047C	ANB1	2.77525	0.87566	0.10182	0
YEL039C	CYC7	YJR048W	CYC1	68.4212	999	0.05819	0
YEL041W	YEF1	YJR049C	UTR1	377.731	127.195	0.08669	0
YEL047C	YEL047C	YJR051W	OSM1	999	258.771	0.09799	0
YEL060C	PRB1	YOR003W	YSP3	999	0.37486	0.14657	0
YER019C-A	SBH2	YER087C-B	SBH1	999	999	0.1358	0
YER027C	GAL83	YGL208W	SIP2	33.3237	52.3079	0.12625	0
YER028C	MIG3	YGL209W	MIG2	999	999	0.21161	0
YER031C	YPT31	YGL210W	YPT32	1.05064	0.00931	0.0252	0
YER035W	EDC2	YGL222C	EDC1	1.02832	999	0.19205	0
YER037W	PHM8	YGL224C	SDT1	160.81	169.6	0.06577	0
YER039C	HVG1	YGL225W	VRG4	999	0.32555	0.07584	0
YER045C	ACA1	YIL036W	CST6	999	999	0.2113	0
YER054C	GIP2	YIL045W	PIG2	197.327	999	0.1158	0
YER056C-A	RPL34A	YIL052C	RPL34B	0.85273	999	0.18059	0
YER057C	HMF1	YIL051C	MMF1	0.0001	999	0.09215	0
YER059W	PCL6	YIL050W	PCL7	999	999	0.12294	0
YER062C	HOR2	YIL053W	RHR2	24.0166	0.09838	0.07312	0
YER064C	VHR2	YIL056W	VHR1	275.769	21.7957	0.14104	0
YER067W	RGI1	YIL057C	RGI2	999	999	0.05383	0
YER070W	RNR1	YIL066C	RNR3	999	999	0.09206	0
YER074W	RPS24A	YIL069C	RPS24B	1.16122	1.10772	0.07488	0
YER081W	SER3	YIL074C	SER33	925.387	261.744	0.0528	0
YER129W	SAK1	YGL179C	TOS3	522.514	190.515	0.1253	0
YER131W	RPS26B	YGL189C	RPS26A	0.0001	999	0.07927	0
YER132C	PMD1	YGL197W	MDS3	999	290.831	0.10034	0
YFL004W	VTC2	YPL019C	VTC3	281.909	918.671	0.06912	0
YFL018C	LPD1	YPL017C	IRC15	999	999	0.07772	0
YFL034C-A	RPL22B	YLR061W	RPL22A	1.04213	341.027	0.12374	0
YFL042C	YFL042C	YLR072W	YLR072W	10.7887	15.7682	0.10139	0
YFL048C	EMP47	YLR080W	EMP46	999	999	0.12131	0
YFR012W	DCV1	YOL019W	YOL019W	999	0.70866	0.19939	0
YFR013W	IOC3	YOL017W	ESC8	999	999	0.13108	0
YFR014C	CMK1	YOL016C	CMK2	233.118	999	0.07269	0
YFR015C	GSY1	YLR258W	GSY2	51.481	75.9432	0.04567	0
YFR017C	IGD1	YOL024W	YOL024W	999	999	0.19353	0
YFR022W	ROG3	YOR018W	ROD1	999	999	0.11293	0
YFR023W	PES4	YHR015W	MIP6	640.994	999	0.08511	0
YFR024C-A	LSB3	YHR016C	YSC84	999	999	0.06493	0
YFR031C-A	RPL2A	YIL018W	RPL2B	1.05066	0.8497	0.04962	0
YFR039C	YFR039C	YGL228W	SHE10	0.76803	999	0.14224	0
YFR040W	SAP155	YGL229C	SAP4	999	999	0.08853	0
YFR053C	HXK1	YGL253W	HXK2	519.817	434.33	0.12721	0
YGL031C	RPL24A	YGR148C	RPL24B	0.23968	0.91356	0.18527	0
YGL049C	TIF4632	YGR162W	TIF4631	999	999	0.14988	0
YGL063W	PUS2	YPL212C	PUS1	999	999	0.09163	0
YGL071W	AFT1	YPL202C	AFT2	999	999	0.12612	0
YGL075C	MPS2	YPL200W	CSM4	999	999	0.19739	0
YGL076C	RPL7A	YPL198W	RPL7B	0.0001	2.24615	0.13739	0
YGL082W	YGL082W	YPL191C	YPL191C	999	999	0.11776	0
YGL084C	GUP1	YPL189W	GUP2	999	999	0.0919	0
YGL089C	MF(ALPHA)2	YPL187W	MF(ALPHA)1	999	999	0.19868	0
YGL096W	TOS8	YPL177C	CUP9	999	999	0.18938	0
YGL119W	COQ8	YBR230W-A	YBR230W-A	586.937	999	0.0808	0
YGL133W	ITC1	YPL216W	YPL216W	313.278	0.20767	0.12567	0
YGL134W	PCL10	YPL219W	PCL8	999	999	0.1081	0
YGL135W	RPL1B	YPL220W	RPL1A	0.90262	1.06114	0.06398	0
YGL139W	FLC3	YPL221W	FLC1	999	999	0.09319	0
YGL158W	RCK1	YLR248W	RCK2	999	999	0.1231	0
YGL162W	SUT1	YPR009W	SUT2	999	999	0.17072	0
YGL166W	CUP2	YPR008W	HAA1	999	999	0.13087	0
YGR004W	PEX31	YLR324W	PEX30	999	999	0.07752	0
YGR008C	STF2	YLR327C	TMA10	0.0001	999	0.08236	0
YGR010W	NMA2	YLR328W	NMA1	429.356	0.0241	0.0516	1
YGR023W	MTL1	YLR332W	MID2	999	4.83375	0.17655	0
YGR027C	RPS25A	YLR333C	RPS25B	1.14645	1.10501	0.11806	0
YGR032W	GSC2	YLR342W	FKS1	146.857	999	0.07344	0
YGR034W	RPL26B	YLR344W	RPL26A	0.0001	0.0001	0.0819	0
YGR035C	YGR035C	YLR346C	YLR346C
YGR038W	ORM1	YLR350W	ORM2	999	999	0.10861	0
YGR041W	BUD9	YLR353W	BUD8	999	999	0.23386	0
YGR043C	NQM1	YLR354C	TAL1	0.0001	1.83253	0.09254	0
YGR049W	SCM4	YLR356W	ATG33	0.0001	0.0001	0.10711	0
YGR056W	RSC1	YLR357W	RSC2	999	999	0.08336	0
YGR070W	ROM1	YLR371W	ROM2	82.7019	73.5466	0.08156	0
YGR071C	ENV11	YLR373C	VID22
YGR085C	RPL11B	YPR102C	RPL11A	0.83037	0.54056	0.07571	0
YGR092W	DBF2	YPR111W	DBF20	17.3892	1.38487	0.04306	0
YGR097W	ASK10	YPR115W	RGC1	999	999	0.13754	0
YGR108W	CLB1	YPR119W	CLB2	999	0.0001	0.06131	0
YGR109C	CLB6	YPR120C	CLB5	999	999	0.11186	0
YGR118W	RPS23A	YPR132W	RPS23B	1.01704	1.19031	0.04256	0
YGR121C	MEP1	YPR138C	MEP3	530.187	792.116	0.04922	0
YGR124W	ASN2	YPR145W	ASN1	999	999	0.07416	0
YGR131W	FHN1	YPR149W	NCE102	999	999	0.11652	0
YGR136W	LSB1	YPR154W	PIN3	999	0.0001	0.12275	0
YGR138C	TPO2	YPR156C	TPO3	999	215.079	0.08267	0
YGR141W	VPS62	YPR157W	TDA6	999	999	0.07585	0
YGR142W	BTN2	YPR158W	CUR1	999	999	0.15563	0
YGR143W	SKN1	YPR159W	KRE6	999	999	0.09107	0
YGR169C-A	YGR169C-A	YJR005C-A	YJR005C-A	6.07683	0.00486	0.03257	0
YGR180C	RNR4	YJL026W	RNR2	999	999	0.09818	0
YGR188C	BUB1	YJL013C	MAD3	999	999	0.11078	0
YGR192C	TDH3	YJR009C	TDH2	9.1172	1.84006	0.17934	0
YGR197C	SNG1	YJR015W	YJR015W	999	999	0.14176	0
YGR209C	TRX2	YLR043C	TRX1	1.69432	0.16973	0.1539	0
YGR213C	RTA1	YLR046C	YLR046C
YGR214W	RPS0A	YLR048W	RPS0B	999	999	0.11968	0
YGR221C	TOS2	YHR149C	SKG6	999	999	0.19796	0
YGR230W	BNS1	YHR152W	SPO12	999	0.06467	0.23315	0
YGR238C	KEL2	YHR158C	KEL1	999	999	0.1419	0
YGR239C	PEX21	YHR160C	PEX18	61.0257	151.274	0.23397	0
YGR241C	YAP1802	YHR161C	YAP1801	330.769	149.076	0.15063	0
YGR243W	FMP43	YHR162W	MPC2	999	999	0.08128	0
YGR248W	SOL4	YHR163W	SOL3	999	999	0.10458	0
YGR254W	ENO1	YHR174W	ENO2	999	0.41444	0.15292	0
YGR256W	GND2	YHR183W	GND1	999	999	0.08768	0
YGR273C	YGR273C	YMR295C	YMR295C	999	0.71828	0.10342	0
YGR279C	SCW4	YMR305C	SCW10	0.25929	999	0.17593	0
YGR283C	YGR283C	YMR310C	YMR310C	630.992	999	0.10486	0
YHL001W	RPL14B	YKL006W	RPL14A	0.96639	0.0001	0.15509	0
YHL003C	LAG1	YKL008C	LAC1	999	999	0.07752	0
YHL012W	YHL012W	YKL035W	UGP1	0.0183	0.41273	0.06751	1
YHL017W	YHL017W	YKL039W	PTM1	999	999	0.09583	0
YHL033C	RPL8A	YLL045C	RPL8B	0.0001	1.10082	0.14672	0
YHL034C	SBP1	YLL046C	RNP1	0.0001	360.86	0.15031	0
YHL035C	VMR1	YLL048C	YBT1	999	999	0.09418	0
YHR001W	OSH7	YKR003W	OSH6	999	999	0.05345	0
YHR003C	YHR003C	YKL027W	YKL027W	0.01338	999	0.06846	0
YHR021C	RPS27B	YKL156W	RPS27A	0.0001	0.0001	0.03085	0
YHR030C	SLT2	YKL161C	KDX1	109.411	923.899	0.0702	0
YHR047C	AAP1	YKL157W	APE2	798.307	232.657	0.09039	0
YHR096C	HXT5	YDR345C	HXT3	999	999	0.09365	0
YHR115C	DMA1	YNL116W	DMA2	999	999	0.09687	0
YHR117W	TOM71	YNL121C	TOM70	999	999	0.10476	0
YHR123W	EPT1	YNL130C	CPT1	999	999	0.08347	0
YHR131C	YHR131C	YNL144C	YNL144C	999	988.196	0.14763	0
YHR132W-A	IGO2	YNL157W	IGO1	0.0001	258.231	0.03397	0
YHR133C	NSG1	YNL156C	NSG2	68.4307	999	0.10381	0
YHR135C	YCK1	YNL154C	YCK2	790.675	999	0.07865	0
YHR139C	SPS100	YNL160W	YGP1	999	999	0.17083	0
YHR141C	RPL42B	YNL162W	RPL42A	1.13989	1.10787	0.07744	0
YHR146W	CRP1	YNL173C	MDG1	999	999	0.20506	0
YHR155W	YSP1	YNL257C	SIP3	999	11.2347	0.08265	0
YHR203C	RPS4B	YJR145C	RPS4A	0.0001	0.89691	0.04653	0
YHR206W	SKN7	YJR147W	HMS2	999	999	0.10905	0
YIL011W	TIR3	YOR010C	TIR2
YIL013C	PDR11	YOR011W	AUS1
YIL079C	AIR1	YDL175C	AIR2	714.248	169.054	0.08043	0
YIL085C	KTR7	YNL029C	KTR5	999	999	0.09033	0
YIL095W	PRK1	YNL020C	ARK1	999	999	0.14235	0
YIL105C	SLM1	YNL047C	SLM2	999	999	0.08518	0
YIL109C	SEC24	YNL049C	SFB2	999	999	0.09923	0
YIL113W	SDP1	YNL053W	MSG5	999	999	0.14996	0
YIL114C	POR2	YNL055C	POR1	999	90.3978	0.11522	0
YIL117C	PRM5	YNL058C	YNL058C	999	0.0001	0.16575	0
YIL123W	SIM1	YNL066W	SUN4	999	0.80872	0.17922	0
YIL131C	FKH1	YNL068C	FKH2	999	999	0.10808	0
YIL133C	RPL16A	YNL069C	RPL16B	0.0001	0.0001	0.11452	0
YIL135C	VHS2	YNL074C	MLF3	999	999	0.16014	0
YIL138C	TPM2	YNL079C	TPM1	999	999	0.06402	0
YIL148W	RPL40A	YKR094C	RPL40B	0.52252	0.0001	0.04064	0
YIL149C	MLP2	YKR095W	MLP1	999	132.962	0.13403	0
YIL151C	YIL151C	YKR096W	YKR096W	999	999	0.09033	0
YIL156W	UBP7	YKR098C	UBP11	999	325.062	0.09123	0
YIL158W	AIM20	YKR100C	SKG1	999	0.48026	0.11087	0
YIR018W	YAP5	YOL028C	YAP7	999	999	0.18464	0
YIR021W	MRS1	YKL011C	CCE1	999	0.14145	0.15645	0
YIR033W	MGA2	YKL020C	SPT23	999	999	0.09752	0
YIR037W	HYR1	YKL026C	GPX1
YJL045W	YJL045W	YKL148C	SDH1	715.349	999	0.05925	0
YJL076W	NET1	YKR010C	TOF2	999	999	0.16827	0
YJL079C	PRY1	YKR013W	PRY2	999	999	0.206	0
YJL082W	IML2	YKR018C	YKR018C	999	999	0.06195	0
YJL083W	TAX4	YKR019C	IRS4	999	999	0.14292	0
YJL084C	ALY2	YKR021W	ALY1	999	735.59	0.10156	0
YJL098W	SAP185	YKR028W	SAP190	999	999	0.08745	0
YJL099W	CHS6	YKR027W	BCH2	74.0102	159.699	0.10777	0
YJL105W	SET4	YKR029C	SET3	437.544	215.291	0.14308	0
YJL110C	GZF3	YKR034W	DAL80	999	999	0.16639	0
YJL112W	MDV1	YKR036C	CAF4	999	999	0.12927	0
YJL116C	NCA3	YKR042W	UTH1	287.568	110.539	0.13991	0
YJL129C	TRK1	YKR050W	TRK2	999	999	0.124	0
YJL133W	MRS3	YKR052C	MRS4	999	999	0.06779	0
YJL134W	LCB3	YKR053C	YSR3	999	999	0.10856	0
YJL136C	RPS21B	YKR057W	RPS21A	1.02835	1.02614	0.07836	0
YJL137C	GLG2	YKR058W	GLG1	999	999	0.20543	0
YJL138C	TIF2	YKR059W	TIF1	8.54349	0.95676	0.09076	0
YJL139C	YUR1	YKR061W	KTR2	477.443	447.611	0.06873	0
YJL159W	HSP150	YKL163W	PIR3	999	999	0.15457	0
YJL160C	YJL160C	YKL164C	PIR1	999	714.169	0.17086	0
YJL164C	TPK1	YKL166C	TPK3	999	999	0.0657	0
YJL165C	HAL5	YKL168C	KKQ8	756.801	141.535	0.09765	0
YJL177W	RPL17B	YKL180W	RPL17A	0.26363	0.0001	0.08535	0
YJL181W	YJL181W	YJR030C	YJR030C	225.28	66.1706	0.20921	0
YJR054W	YJR054W	YML047C	PRM6	0.0821	86.5337	0.12955	0
YJR059W	PTK2	YKL198C	PTK1	999	999	0.10953	0
YJR061W	YJR061W	YKL201C	MNN4	999	999	0.09963	0
YJR066W	TOR1	YKL203C	TOR2	999	417.602	0.03349	0
YJR091C	JSN1	YPR042C	PUF2	999	999	0.09355	0
YJR094W-A	RPL43B	YPR043W	RPL43A	1.07364	1.13051	0.0674	0
YJR127C	RSF2	YML081W	TDA9	999	999	0.12502	0
YJR130C	STR2	YML082W	YML082W	84.5684	114.388	0.05893	0
YJR148W	BAT2	YHR208W	BAT1	999	999	0.07653	0
YKL032C	IXR1	YMR072W	ABF2	999	999	0.14945	0
YKL043W	PHD1	YMR016C	SOK2	999	999	0.17188	0
YKL050C	YKL050C	YMR031C	EIS1	679.738	999	0.14435	0
YKL062W	MSN4	YMR037C	MSN2	126.552	529.681	0.12361	0
YKL065C	YET1	YMR040W	YET2	999	999	0.12299	0
YKL068W	NUP100	YMR047C	NUP116	489.618	350.712	0.12207	0
YKL072W	STB6	YMR053C	STB2	353.61	999	0.07859	0
YKL091C	YKL091C	YMR079W	SEC14	999	0.0001	0.0667	0
YKL093W	MBR1	YMR081C	ISF1	996.312	999	0.16783	0
YKL104C	GFA1	YMR085W	YMR085W	27.4246	0.07211	0.05575	0
YKL105C	YKL105C	YMR086W	SEG1	999	1.38648	0.23318	0
YKL121W	DGR2	YMR102C	YMR102C	999	999	0.09182	0
YKL126W	YPK1	YMR104C	YPK2	999	999	0.06452	0
YKL127W	PGM1	YMR105C	PGM2	477.984	269.435	0.06732	0
YKL129C	MYO3	YMR109W	MYO5	999	603.293	0.07256	0
YKL132C	RMA1	YMR113W	FOL3	86.7016	999	0.09875	0
YKL133C	YKL133C	YMR115W	MGR3	14.1497	182.341	0.10519	0
YKL141W	SDH3	YMR118C	SHH3	0.4715	999	0.14284	0
YKL187C	YKL187C	YLR413W	YLR413W	999	999	0.16859	0
YKR072C	SIS2	YOR054C	VHS3	8.85339	999	0.11001	0
YKR075C	YKR075C	YOR062C	YOR062C	999	999	0.13456	0
YKR077W	MSA2	YOR066W	MSA1	999	999	0.14261	0
YKR078W	YKR078W	YOR069W	VPS5	999	999	0.13079	0
YKR084C	HBS1	YOR076C	SKI7	999	999	0.11565	0
YKR089C	TGL4	YOR081C	TGL5	999	999	0.06856	0
YKR091W	SRL3	YOR083W	WHI5	999	64.5604	0.15545	0
YLL010C	PSR1	YLR019W	PSR2	999	999	0.10662	1
YLL012W	YEH1	YLR020C	YEH2	999	999	0.07043	0
YLL021W	SPA2	YLR313C	SPH1	999	999	0.20861	0
YLR028C	ADE16	YMR120C	ADE17	37.5524	83.859	0.04807	0
YLR029C	RPL15A	YMR121C	RPL15B	0.04609	1.11019	0.07463	0
YLR031W	YLR031W	YMR124W	YMR124W	999	999	0.14471	0
YLR174W	IDP2	YNL009W	IDP3	0.0001	86.7364	0.05201	0
YLR187W	SKG3	YNL278W	CAF120	894.056	786.334	0.15723	0
YLR249W	YEF3	YNL014W	HEF3	39.2101	8.53334	0.08376	0
YLR260W	LCB5	YOR171C	LCB4	999	999	0.0712	0
YLR264W	RPS28B	YOR167C	RPS28A	1.03386	1.14747	0.01892	0
YLR266C	PDR8	YOR162C	YRR1
YLR270W	DCS1	YOR173W	DCS2	291.015	157.016	0.04836	0
YLR273C	PIG1	YOR178C	GAC1	999	280.803	0.17682	0
YLR277C	YSH1	YOR179C	SYC1	64.145	999	0.0477	0
YLR287C-A	RPS30A	YOR182C	RPS30B	0.99843	0.95873	0.14628	0
YLR293C	GSP1	YOR185C	GSP2	999	0.0001	0.01635	0
YLR300W	EXG1	YOR190W	SPR1	999	999	0.10503	0
YLR433C	CNA1	YML057W	CMP2	999	999	0.05762	0
YLR437C	DIF1	YML058W	SML1	999	0.0001	0.15821	0
YLR441C	RPS1A	YML063W	RPS1B	0.26346	0.0001	0.0534	0
YLR442C	SIR3	YML065W	ORC1	644.757	742.073	0.10494	0
YLR448W	RPL6B	YML073C	RPL6A	0.0001	1.06074	0.12555	0
YLR449W	FPR4	YML074C	FPR3	725.047	999	0.12493	0
YLR450W	HMG2	YML075C	HMG1	999	999	0.07226	0
YLR456W	YLR456W	YPR172W	YPR172W	234.378	290.068	0.07476	0
YLR457C	NBP1	YPR174C	YPR174C	599.995	999	0.12213	0
YML007W	YAP1	YDR423C	CAD1	544.256	896.714	0.15037	0
YML056C	IMD4	YLR432W	IMD3	0.064	999	0.10808	1
YML100W	TSL1	YMR261C	TPS3	999	999	0.07621	0
YML106W	URA5	YMR271C	URA10	0.16557	999	0.05569	0
YML109W	ZDS2	YMR273C	ZDS1	999	999	0.15539	0
YML111W	BUL2	YMR275C	BUL1	999	307.566	0.0785	0
YML116W	ATR1	YMR279C	YMR279C	94.2133	622.546	0.08982	0
YML118W	NGL3	YMR285C	NGL2	93.2586	162.329	0.08819	0
YML124C	TUB3	YML085C	TUB1	3.43918	2.97151	0.02699	0
YML125C	PGA3	YML087C	AIM33	62.607	999	0.09013	0
YMR008C	PLB1	YOL011W	PLB3	999	999	0.10172	0
YMR119W	ASI1	YNL008C	ASI3	999	999	0.16052	0
YMR175W	SIP18	YPL223C	GRE1	137.092	0.02818	0.10194	0
YMR177W	MMT1	YPL224C	MMT2	999	999	0.11121	0
YMR180C	CTL1	YPL228W	CET1	102.353	999	0.10391	0
YMR181C	YMR181C	YPL229W	YPL229W	999	999	0.12461	0
YMR182C	RGM1	YPL230W	USV1	249.426	343.74	0.20269	0
YMR183C	SSO2	YPL232W	SSO1	999	999	0.07647	0
YMR186W	HSC82	YPL240C	HSP82	812.981	0.0001	0.07233	0
YMR192W	GYL1	YPL249C	GYP5	250.956	70.1289	0.18767	0
YMR194W	RPL36A	YPL249C-A	RPL36B	1.11925	1.17341	0.11915	0
YMR198W	CIK1	YPL253C	VIK1	999	999	0.13077	0
YMR199W	CLN1	YPL256C	CLN2	999	999	0.09028	0
YMR206W	YMR206W	YNR014W	YNR014W	999	999	0.16588	0
YMR207C	HFA1	YNR016C	ACC1	160.073	224.96	0.06836	0
YMR230W	RPS10B	YOR293W	RPS10A	0.0001	0.0001	0.08894	0
YMR233W	TRI1	YOR295W	UAF30	78.8418	40.2574	0.11575	0
YMR237W	BCH1	YOR299W	BUD7	999	999	0.08893	0
YMR242C	RPL20A	YOR312C	RPL20B	0.99518	2.8594	0.09854	0
YMR243C	ZRC1	YOR316C	COT1	999	999	0.09267	0
YMR246W	FAA4	YOR317W	FAA1	999	999	0.10158	0
YMR251W-A	HOR7	YOL052C-A	DDR2	999	999	0.06035	0
YMR264W	CUE1	YML101C	CUE4	3.24454	999	0.16575	0
YNL001W	DOM34	YCL001W-B	YCL001W-B	999	171.584	0.04137	0
YNL052W	COX5A	YIL111W	COX5B	0.43944	944.629	0.1048	0
YNL065W	AQR1	YIL120W	QDR1	384.158	154.353	0.07617	0
YNL087W	TCB2	YOR086C	TCB1	999	999	0.08773	0
YNL093W	YPT53	YOR089C	VPS21	41.439	13.3606	0.06171	0
YNL095C	YNL095C	YOR092W	ECM3	999	999	0.12192	0
YNL096C	RPS7B	YOR096W	RPS7A	2.06567	0.35215	0.12139	0
YNL098C	RAS2	YOR101W	RAS1	69.1057	669.668	0.12894	0
YNL104C	LEU4	YOR108W	LEU9	999	999	0.06434	0
YNL106C	INP52	YOR109W	INP53	999	999	0.07809	0
YNL108C	YNL108C	YOR110W	TFC7	999	343.557	0.0809	0
YNL195C	YNL195C	YDL223C	HBT1	228.073	0.00415	0.24592	0
YNL270C	ALP1	YEL063C	CAN1	570.631	217.171	0.05681	0
YNL283C	WSC2	YOL105C	WSC3	0.11161	228.893	0.18974	0
YNL293W	MSB3	YOL112W	MSB4	33.5194	51.5186	0.07104	0
YNL298W	CLA4	YOL113W	SKM1	999	999	0.08249	0
YNL299W	TRF5	YOL115W	PAP2	999	514.064	0.07117	0
YNL301C	RPL18B	YOL120C	RPL18A	0.84031	0.97062	0.11937	0
YNL302C	RPS19B	YOL121C	RPS19A	0.56659	0.43192	0.07483	0
YNL307C	MCK1	YOL128C	YGK3	999	999	0.07473	0
YNL309W	STB1	YOL131W	YOL131W	761.987	999	0.13765	0
YNR034W-A	YNR034W-A	YCR075W-A	YCR075W-A	0.0001	999	0.09509	0
YOL036W	YOL036W	YIR016W	YIR016W	2.97189	999	0.18449	0
YOL091W	SPO21	YBR148W	YSW1	999	204.115	0.13713	0
YOR016C	ERP4	YAL007C	ERP2	999	999	0.09516	0
YOR044W	IRC23	YDR275W	BSC2	0.00729	999	0.16523	0
YOR153W	PDR5	YDR406W	PDR15
YOR186W	YOR186W	YLR297W	YLR297W	4.87365	4.82783	0.21183	0
YOR204W	DED1	YPL119C	DBP1	999	999	0.11233	0
YOR222W	ODC2	YPL134C	ODC1	6.05999	999	0.07719	0
YOR226C	ISU2	YPL135W	ISU1	0.0001	393.068	0.0304	0
YOR227W	HER1	YPL137C	GIP3	978.577	617.157	0.12533	0
YOR229W	WTM2	YPL139C	UME1	493.426	999	0.09116	0
YOR231W	MKK1	YPL140C	MKK2	117.074	251.433	0.088	0
YOR233W	KIN4	YPL141C	FRK1	404.417	96.4741	0.12636	0
YOR234C	RPL33B	YPL143W	RPL33A	0.92402	0.0001	0.0572	0
YOR237W	HES1	YPL145C	KES1	429.269	999	0.09656	0
YOR247W	SRL1	YPL163C	SVS1	999	999	0.22867	0
YOR256C	TRE2	YPL176C	TRE1	307.783	364.434	0.10587	0
YPL112C	PEX25	YOR193W	PEX27	0.81764	145.463	0.18253	0
YPL130W	SPO19	YOR214C	YOR214C
YPL250C	ICY2	YMR195W	ICY1	0.08214	0.12828	0.22525	0
YPR162C	ORC4	YLR453C	RIF2	999	999	0.11742	0

## Sheet: R3"
ORF-A	Gene-A	ORF-B	Gene-B	ω_a1	ω_b1	ω_a2	ω_b2	LRT R3' (p-val<0.05)
YAL015C	NTG1	YOL043C	NTG2	999	354.776	0.11052	0.07353	0
YAL017W	PSK1	YOL045W	PSK2	999	999	0.06956	0.07782	0
YAL023C	PMT2	YOR321W	PMT3	999	999	0.11138	0.13015	0
YAL028W	FRT2	YOR324C	FRT1	999	195.81	0.14067	0.18272	0
YAL029C	MYO4	YOR326W	MYO2	999	999	0.05408	0.10586	0
YAL030W	SNC1	YOR327C	SNC2	0.0001	0.00218	0.03219	0.08338	0
YAL034C	FUN19	YOR338W	YOR338W	429.569	636.517	0.16893	0.12685	0
YAL037W	YAL037W	YOR342C	YOR342C	999	0.74318	0.11959	0.22174	0
YAL038W	CDC19	YOR347C	PYK2	999	999	0.06652	0.14862	0
YAL051W	OAF1	YOR363C	PIP2	398.188	746.76	0.08036	0.06884	0
YAL053W	FLC2	YOR365C	YOR365C	195.436	0.00236	0.07608	0.13962	1
YAL056W	GPB2	YOR371C	GPB1	798.38	200.265	0.12983	0.09842	0
YAL062W	GDH3	YOR375C	GDH1	954.791	617.334	0.10135	0.06809	0
YAR002C-A	ERP1	YGL002W	ERP6	0.28583	8.01395	0.11675	0.093	0
YBL005W	PDR3	YGL013C	PDR1	999	999	0.10734	0.11583	0
YBL009W	ALK2	YGL021W	ALK1	999	3.57741	0.11457	0.13761	0
YBL027W	RPL19B	YBR084C-A	RPL19A	12.836	0.35228	0.09326	0.12606	0
YBL030C	PET9	YBR085W	AAC3	0.0001	0.50804	0.09243	0.0526	0
YBL039C	URA7	YJR103W	URA8	999	999	0.05526	0.06288	0
YBL043W	ECM13	YJR115W	YJR115W	999	0.0001	0.20181	0.22776	0
YBL054W	TOD6	YER088C	DOT6	999	999	0.13537	0.19837	0
YBL056W	PTC3	YER089C	PTC2	999	999	0.06187	0.08723	0
YBL059W	YBL059W	YER093C-A	AIM11	999	999	0.17139	0.16689	0
YBL061C	SKT5	YER096W	SHC1	999	817.7	0.10563	0.17527	0
YBL067C	UBP13	YER098W	UBP9	999	999	0.11352	0.12663	0
YBL068W	PRS4	YER099C	PRS2	206.377	999	0.03378	0.02482	0
YBL069W	AST1	YER101C	AST2	36.7735	115.716	0.07202	0.05128	0
YBL072C	RPS8A	YER102W	RPS8B	1.14684	1.21884	0.13967	0.13016	0
YBL075C	SSA3	YER103W	SSA4	999	999	0.03	0.0309	0
YBL079W	NUP170	YER105C	NUP157	23.0937	0.27138	0.07139	0.12801	0
YBL085W	BOI1	YER114C	BOI2	999	999	0.12319	0.10482	0
YBL087C	RPL23A	YER117W	RPL23B	293.135	0.51926	0.02189	0.03645	0
YBL089W	AVT5	YER119C	AVT6	999	999	0.11533	0.09472	0
YBL091C-A	SCS22	YER120W	SCS2	0.21162	999	0.25601	0.21359	0
YBL101C	ECM21	YPR030W	CSR2	267.679	223.429	0.14254	0.09584	0
YBL106C	SRO77	YPR032W	SRO7	999	999	0.08866	0.08414	0
YBR001C	NTH2	YDR001C	NTH1	74.4775	88.375	0.04442	0.0278	0
YBR005W	RCR1	YDR003W	RCR2	999	999	0.2047	0.12634	0
YBR014C	GRX7	YDL010W	GRX6	999	999	0.17031	0.23351	0
YBR020W	GAL1	YDR009W	GAL3	999	103.003	0.09365	0.09253	0
YBR024W	SCO2	YBR037C	SCO1	999	625.697	0.09662	0.07582	0
YBR031W	RPL4A	YDR012W	RPL4B	0.90503	0.79631	0.14464	0.13445	0
YBR033W	EDS1	YKL038W	RGT1	999	999	0.09807	0.09702	0
YBR042C	CST26	YDR018C	YDR018C	999	999	0.08677	0.12705	0
YBR048W	RPS11B	YDR025W	RPS11A	1.86812	1.41055	0.10583	0.09449	0
YBR049C	REB1	YDR026C	NSI1	999	999	0.11217	0.06003	0
YBR052C	RFS1	YDR032C	PST2	999	0.0001	0.09831	0.12532	0
YBR054W	YRO2	YDR033W	MRH1				0.18722
YBR066C	NRG2	YDR043C	NRG1	999	999	0.12508	0.09279	0
YBR068C	BAP2	YDR046C	BAP3	999	999	0.1045	0.09576	0
YBR078W	ECM33	YDR055W	PST1	999	999	0.15314	0.11405	0
YBR082C	UBC4	YDR059C	UBC5	0.0001	0.0001	0.04218	0.01008	0
YBR089C-A	NHP6B	YPR052C	NHP6A	0.19572	999	0.06876	0.09708	0
YBR104W	YMC2	YPR058W	YMC1	999	999	0.07394	0.06545	0
YBR117C	TKL2	YPR074C	TKL1	999	999	0.07472	0.12755	0
YBR118W	TEF2	YPR080W	TEF1	0.9394	0.96131	0.09217	0.0905	0
YBR121C	GRS1	YPR081C	GRS2	0.67428	1.41904	0.06911	0.09521	0
YBR140C	IRA1	YOL081W	IRA2	572.291	999	0.05858	0.06236	0
YBR145W	ADH5	YOL086C	ADH1	999	83.7805	0.22881	0.14291	0
YBR147W	RTC2	YOL092W	YOL092W	625.663	999	0.06077	0.11067	0
YBR150C	TBS1	YOL089C	HAL9	999	706.377	0.0961	0.12437	0
YBR161W	CSH1	YPL057C	SUR1	174.903	999	0.10559	0.09226	0
YBR169C	SSE2	YPL106C	SSE1	0.43752	743.931	0.14786	0.08262	0
YBR172C	SMY2	YPL105C	SYH1	999	999	0.18073	0.16336	0
YBR177C	EHT1	YPL095C	EEB1	999	999	0.0823	0.07703	0
YBR181C	RPS6B	YPL090C	RPS6A	0.0001	2.17318	0.12889	0.1302	0
YBR182C	SMP1	YPL089C	RLM1	473.364	371.419	0.15091	0.20868	0
YBR183W	YPC1	YPL087W	YDC1	999	999	0.0816	0.08479	0
YBR189W	RPS9B	YPL081W	RPS9A	1.00508	0.96812	0.09129	0.06596	0
YBR191W	RPL21A	YPL079W	RPL21B	1.13712	0.0001	0.06946	0.06802	0
YBR197C	YBR197C	YPL077C	YPL077C	606.806	999	0.05074	0.22628	0
YBR210W	ERV15	YGL054C	ERV14	0.0001	0.44855	0.07311	0.07951	0
YBR214W	SDS24	YGL056C	SDS23	999	999	0.0972	0.06779	0
YBR216C	YBP1	YGL060W	YBP2	999	999	0.1345	0.16272	0
YBR218C	PYC2	YGL062W	PYC1	999	999	0.05009	0.04613	0
YBR238C	YBR238C	YGL107C	RMD9	999	999	0.1266	0.08691	0
YBR241C	YBR241C	YGL104C	VPS73	619.013	999	0.08782	0.07891	0
YBR242W	YBR242W	YGL101W	YGL101W	999	0.11517	0.05772	0.06746	0
YBR270C	BIT2	YJL058C	BIT61	999	999	0.08892	0.08032	0
YBR273C	UBX7	YJL048C	UBX6	999	999	0.09767	0.12166	0
YBR278W	DPB3	YJL065C	DLS1	999	999	0.12038	0.15802	0
YBR284W	YBR284W	YJL070C	YJL070C	999	999	0.10942	0.08519	0
YCL011C	GBP2	YNL004W	HRB1	999	999	0.0763	0.08378	0
YCL024W	KCC4	YDR507C	GIN4	189.164	394.802	0.13992	0.07479	0
YCL025C	AGP1	YDR508C	GNP1	999	999	0.11572	0.0959	0
YCL035C	GRX1	YDR513W	GRX2	999	206.373	0.1034	0.15474	0
YCL036W	GFD2	YDR514C	YDR514C	999	999	0.13216	0.09826	0
YCL037C	SRO9	YDR515W	SLF1	170.32	999	0.22989	0.23934	0
YCL040W	GLK1	YDR516C	EMI2	999	999	0.08057	0.0758	0
YCL043C	PDI1	YDR518W	EUG1	999	64.606	0.13098	0.18607	0
YCL048W	SPS22	YDR522C	SPS2	310.111	219.27	0.11663	0.08186	0
YCL050C	APA1	YDR530C	APA2	0.0001	999	0.12747	0.13013	0
YCL051W	LRE1	YDR528W	HLR1	999	999	0.1536	0.15608	0
YCR005C	CIT2	YNR001C	CIT1	53.2493	61.9316	0.06915	0.04882	0
YCR010C	ADY2	YNR002C	ATO2	999	999	0.08796	0.0725	0
YCR024C-A	PMP1	YEL017C-A	PMP2	0.0001	0.0001	0.27448	0.3205	0
YCR026C	NPP1	YEL016C	NPP2	999	399.293	0.14992	0.13504	0
YCR031C	RPS14A	YJL191W	RPS14B	999	999	0.04652	0.06427	0
YCR034W	FEN1	YJL196C	ELO1	999	999	0.11707	0.09771	0
YCR037C	PHO87	YJL198W	PHO90	999	192.611	0.09267	0.07764	0
YCR048W	ARE1	YNR019W	ARE2	999	687.466	0.11684	0.14276	0
YCR052W	RSC6	YNR023W	SNF12	351.215	999	0.14134	0.14174	0
YCR067C	SED4	YNR026C	SEC12	999	999	0.11334	0.29778	0
YCR069W	CPR4	YNR028W	CPR8	999	999	0.17142	0.20473	0
YCR073C	SSK22	YNR031C	SSK2	404.759	999	0.10958	0.04554	0
YCR073W-A	SOL2	YNR034W	SOL1	974.38	2.2931	0.05743	0.04785	0
YCR089W	FIG2	YNR044W	AGA1	0.13662	0.11331	0.34881	0.3232	0
YCR091W	KIN82	YNR047W	FPK1	170.722	176.55	0.07734	0.11385	0
YCR094W	CDC50	YNR048W	YNR048W	0.20452	860.024	0.08049	0.07114	0
YDL012C	YDL012C	YBR016W	YBR016W	1.24134	600.244	0.0926	0.06677	0
YDL019C	OSH2	YAR042W	SWH1	999	999	0.09914	0.09884	0
YDL021W	GPM2	YOL056W	GPM3	999	999	0.08943	0.05254	0
YDL022W	GPD1	YOL059W	GPD2	999	999	0.06436	0.10113	0
YDL036C	PUS9	YOL066C	RIB2	999	999	0.07177	0.06119	0
YDL042C	SIR2	YOL068C	HST1	999	999	0.08791	0.06805	0
YDL048C	STP4	YLR375W	STP3	999	999	0.07976	0.11972	0
YDL061C	RPS29B	YLR388W	RPS29A	0.0001	999	0.10513	0.05975	0
YDL070W	BDF2	YLR399C	BDF1	999	0.20341	0.07749	0.1799	0
YDL075W	RPL31A	YLR406C	RPL31B	0.0001	0.71725	0.06833	0.12276	0
YDL079C	MRK1	YMR139W	RIM11	999	999	0.06266	0.09389	0
YDL082W	RPL13A	YMR142C	RPL13B	0.93549	0.90774	0.19154	0.14605	0
YDL083C	RPS16B	YMR143W	RPS16A	0.0001	0.0001	0.04278	0.0444	0
YDL085W	NDE2	YMR145C	NDE1	999	999	0.11837	0.0998	0
YDL088C	ASM4	YMR153W	NUP53	999	999	0.15099	0.1527	0
YDL109C	YDL109C	YGL144C	ROG1	275.6	999	0.13432	0.06673	0
YDL137W	ARF2	YDL192W	ARF1	0.0001	999	0.01364	0.01852	0
YDL155W	CLB3	YLR210W	CLB4	999	999	0.0739	0.11108	0
YDL161W	ENT1	YLR206W	ENT2	872.898	999	0.09495	0.08534	0
YDL179W	PCL9	YDL127W	PCL2	0.0001	999	0.13259	0.17191	0
YDL181W	INH1	YDL130W-A	STF1	2.56124	0.0001	0.11829	0.07881	0
YDL182W	LYS20	YDL131W	LYS21	999	56.6677	0.04594	0.05577	0
YDL184C	RPL41A	YDL133C-A	RPL41B	0.00011	713.4	0.16149	0.07707	0
YDL188C	PPH22	YDL134C	PPH21	999	999	0.04575	0.03618	0
YDL191W	RPL35A	YDL136W	RPL35B	0.94078	1.23781	0.22885	0.11401	0
YDL194W	SNF3	YDL138W	RGT2	999	268.304	0.09781	0.0986	0
YDL204W	RTN2	YDR233C	RTN1	2.00077	999	0.19428	0.15692	0
YDL211C	YDL211C	YNL176C	TDA7	216.7	0.02282	0.30635	0.31015	0
YDL214C	PRR2	YNL183C	NPR1	999	999	0.05776	0.13407	0
YDL222C	FMP45	YNL194C	YNL194C	600.421	269.849	0.12352	0.11187	0
YDL224C	WHI4	YNL197C	WHI3	999	999	0.11028	0.11544	0
YDL226C	GCS1	YNL204C	SPS18	999	999	0.13543	0.08907	0
YDL229W	SSB1	YNL209W	SSB2	0.21558	1.02479	0.0647	0.0705	0
YDL239C	ADY3	YNL225C	CNM67	896.107	181.496	0.10759	0.15633	0
YDR028C	REG1	YBR050C	REG2	999	999	0.1188	0.15241	0
YDR034W-B	YDR034W-B	YBR056W-A	YBR056W-A				0.03777
YDR066C	RTR2	YER139C	RTR1	398.015	999	0.03695	0.17628	0
YDR069C	DOA4	YER144C	UBP5	119.964	153.386	0.07191	0.12807	0
YDR077W	SED1	YER150W	SPI1	2.4671	999	0.17013	0.23886	0
YDR085C	AFR1	YER158C	YER158C	999	999	0.20066	0.17474	0
YDR093W	DNF2	YER166W	DNF1	999	999	0.05139	0.05926	0
YDR096W	GIS1	YER169W	RPH1	999	999	0.07106	0.11167	0
YDR098C	GRX3	YER174C	GRX4	835.399	999	0.087	0.09472	0
YDR099W	BMH2	YER177W	BMH1	999	999	0.05199	0.06461	0
YDR107C	TMN2	YLR083C	EMP70	468.08	999	0.10094	0.08638	0
YDR111C	ALT2	YLR089C	ALT1	999	999	0.09535	0.10658	0
YDR122W	KIN1	YLR096W	KIN2	999	999	0.10101	0.1117	0
YDR125C	ECM18	YLR099C	ICT1	646.55	999	0.12083	0.04221	0
YDR132C	YDR132C	YLR108C	YLR108C	999	316.795	0.15271	0.1137	0
YDR134C	YDR134C	YLR110C	CCW12	0.0001	1.17127	0.38096	0.2772	0
YDR144C	MKC7	YLR120C	YPS1	176.418	171.278	0.12564	0.18111	0
YDR146C	SWI5	YLR131C	ACE2	999	999	0.13841	0.13516	0
YDR147W	EKI1	YLR133W	CKI1	999	999	0.13812	0.06861	0
YDR151C	CTH1	YLR136C	TIS11	160.901	999	0.13916	0.08444	0
YDR178W	SDH4	YLR164W	SHH4	999	999	0.08274	0.10363	0
YDR185C	UPS3	YLR168C	UPS2	76.7588	4.09048	0.06594	0.04166	0
YDR200C	VPS64	YLR238W	FAR10	999	999	0.10569	0.11405	0
YDR206W	EBS1	YLR233C	EST1	999	999	0.19676	0.19298	0
YDR213W	UPC2	YLR228C	ECM22	999	999	0.10339	0.10591	0
YDR222W	YDR222W	YLR225C	YLR225C	168.654	135.199	0.05905	0.05568	0
YDR223W	CRF1	YLR223C	IFH1	999	715.434	0.16716	0.07486	0
YDR247W	VHS1	YPL026C	SKS1	11.2449	71.7477	0.05751	0.13852	0
YDR251W	PAM1	YPL032C	SVL3	999	999	0.1338	0.16106	0
YDR252W	BTT1	YPL037C	EGD1	999	0.2989	0.17009	0.14529	0
YDR253C	MET32	YPL038W	MET31	999	999	0.1063	0.17026	0
YDR259C	YAP6	YOR028C	CIN5	999	999	0.16051	0.15866	0
YDR263C	DIN7	YOR033C	EXO1	831.336	999	0.10519	0.10653	0
YDR264C	AKR1	YOR034C	AKR2	142.781	173.519	0.12928	0.07122	0
YDR272W	GLO2	YOR040W	GLO4	5.16248	0.09978	0.09586	0.07284	0
YDR273W	DON1	YOR042W	CUE5	782.934	999	0.11172	0.20745	0
YDR277C	MTH1	YOR047C	STD1	277.127	146.422	0.10074	0.06411	0
YDR300C	PRO1	YHR033W	YHR033W	85.1496	901.052	0.05882	0.04942	0
YDR303C	RSC3	YHR056C	RSC30	999	999	0.09841	0.16653	0
YDR304C	CPR5	YHR057C	CPR2	999	49.5907	0.06726	0.08553	0
YDR309C	GIC2	YHR061C	GIC1	228.125	999	0.15465	0.16015	0
YDR312W	SSF2	YHR066W	SSF1	0.17003	999	0.06995	0.08046	0
YDR326C	YSP2	YHR080C	YHR080C	999	999	0.15747	0.08702	0
YDR341C	YDR341C	YHR091C	MSR1	999	0.30482	0.04926	0.11244	0
YDR342C	HXT7	YHR092C	HXT4	999	999	0.17469	0.13833	0
YDR343C	HXT6	YHR094C	HXT1	999	999	0.12742	0.1255	0
YDR348C	PAL1	YHR097C	YHR097C	999	999	0.09184	0.10359	0
YDR351W	SBE2	YHR103W	SBE22	273.795	999	0.10412	0.13015	0
YDR353W	TRR1	YHR106W	TRR2	407.011	3.76604	0.09534	0.06867	0
YDR358W	GGA1	YHR108W	GGA2	576.312	999	0.11511	0.09075	0
YDR368W	YPR1	YOR120W	GCY1	999	999	0.12964	0.09064	0
YDR379W	RGA2	YOR127W	RGA1	999	999	0.14194	0.14093	0
YDR385W	EFT2	YOR133W	EFT1	1.13569	0.94052	0.0833	0.09629	0
YDR389W	SAC7	YOR134W	BAG7	999	999	0.15313	0.06513	0
YDR409W	SIZ1	YOR156C	NFI1	999	999	0.16521	0.13539	0
YDR418W	RPL12B	YEL054C	RPL12A	1.05408	0.91904	0.06171	0.04452	1
YDR436W	PPZ2	YML016C	PPZ1	999	999	0.07208	0.07705	0
YDR438W	THI74	YML018C	YML018C	112.787	771.073	0.158	0.07385	0
YDR441C	APT2	YML022W	APT1	999	0.02312	0.10629	0.10038	1
YDR447C	RPS17B	YML024W	RPS17A	1.61328	0.0001	0.06711	0.08711	0
YDR450W	RPS18A	YML026C	RPS18B	0.81794	2.0176	0.09247	0.09012	0
YDR451C	YHP1	YML027W	YOX1	999	999	0.18452	0.11569	0
YDR453C	TSA2	YML028W	TSA1	999	0.0001	0.08549	0.07676	0
YDR458C	HEH2	YML034W	SRC1	999	994.983	0.17784	0.1633	0
YDR463W	STP1	YHR006W	STP2	999	999	0.1144	0.17299	0
YDR471W	RPL27B	YHR010W	RPL27A	1.04654	0.2332	0.05853	0.02712	0
YDR475C	JIP4	YOR019W	YOR019W	498.787	298.42	0.11737	0.14602	0
YDR480W	DIG2	YPL049C	DIG1	999	774.349	0.21921	0.17674	0
YDR483W	KRE2	YPL053C	KTR6	999	999	0.12795	0.14263	0
YDR490C	PKH1	YOL100W	PKH2	999	999	0.14861	0.11502	0
YDR492W	IZH1	YOL101C	IZH4	147.849	530.388	0.0753	0.04699	0
YDR497C	ITR1	YOL103W	ITR2	999	999	0.07529	0.07782	0
YDR500C	RPL37B	YLR185W	RPL37A	1.1911	0.0001	0.14588	0.18452	0
YDR501W	PLM2	YLR183C	TOS4	999	999	0.17613	0.15907	0
YDR502C	SAM2	YLR180W	SAM1	13.0396	0.03555	0.05861	0.05341	0
YDR505C	PSP1	YLR177W	YLR177W	753.328	999	0.09588	0.13975	0
YDR524C-B	YDR524C-B	YCL048W-A	YCL048W-A	1.88136	999	0.24186	0.16836	0
YEL006W	YEA6	YIL006W	YIA6	21.3736	38.6587	0.08485	0.07692	0
YEL022W	GEA2	YJR031C	GEA1	885.218	999	0.06	0.10804	0
YEL030W	ECM10	YJR045C	SSC1	0.09066	1.00516	0.08569	0.05347	0
YEL034W	HYP2	YJR047C	ANB1	0.0001	0.8469	0.09344	0.11319	0
YEL039C	CYC7	YJR048W	CYC1	107.405	999	0.06027	0.05511	0
YEL041W	YEF1	YJR049C	UTR1	43.7165	20.8739	0.1067	0.06164	0
YEL047C	YEL047C	YJR051W	OSM1	282.221	439.633	0.102	0.0933	0
YEL060C	PRB1	YOR003W	YSP3	141.923	0.68731	0.1593	0.13144	0
YER019C-A	SBH2	YER087C-B	SBH1	271.511	144.44	0.12561	0.14305	0
YER027C	GAL83	YGL208W	SIP2	482.69	999	0.10074	0.1736	0
YER028C	MIG3	YGL209W	MIG2	999	999	0.14584	0.27929	0
YER031C	YPT31	YGL210W	YPT32	0.0001	0.01012	0.02674	0.01983	0
YER035W	EDC2	YGL222C	EDC1	0.31833	236.746	0.16958	0.22857	0
YER037W	PHM8	YGL224C	SDT1	84.796	109.671	0.05403	0.0881	0
YER039C	HVG1	YGL225W	VRG4	440.53	0.30545	0.07481	0.07824	0
YER045C	ACA1	YIL036W	CST6	999	999	0.18235	0.2549	0
YER054C	GIP2	YIL045W	PIG2	999	999	0.12111	0.10938	0
YER056C-A	RPL34A	YIL052C	RPL34B	0.88352	453.06	0.17295	0.18733	0
YER057C	HMF1	YIL051C	MMF1	0.0001	999	0.09137	0.09285	0
YER059W	PCL6	YIL050W	PCL7	999	999	0.1197	0.12739	0
YER062C	HOR2	YIL053W	RHR2	999	0.09788	0.07245	0.07374	0
YER064C	VHR2	YIL056W	VHR1	442.141	682.12	0.16712	0.11748	0
YER067W	RGI1	YIL057C	RGI2	999	999	0.059	0.04868	0
YER070W	RNR1	YIL066C	RNR3	999	999	0.09796	0.08595	0
YER074W	RPS24A	YIL069C	RPS24B	1.11407	0.0001	0.08828	0.06605	0
YER081W	SER3	YIL074C	SER33	999	999	0.04637	0.05978	0
YER129W	SAK1	YGL179C	TOS3	999	999	0.14458	0.11431	0
YER131W	RPS26B	YGL189C	RPS26A	0.0001	999	0.10156	0.06916	0
YER132C	PMD1	YGL197W	MDS3	999	148.839	0.07424	0.12358	0
YFL004W	VTC2	YPL019C	VTC3	999	999	0.08418	0.06007	0
YFL018C	LPD1	YPL017C	IRC15	999	999	0.06737	0.08565	0
YFL034C-A	RPL22B	YLR061W	RPL22A	0.77569	999	0.10222	0.1647	0
YFL042C	YFL042C	YLR072W	YLR072W	31.6243	296.267	0.10067	0.102	0
YFL048C	EMP47	YLR080W	EMP46	999	999	0.12757	0.11492	0
YFR012W	DCV1	YOL019W	YOL019W	356.701	0.66048	0.16649	0.29201	0
YFR013W	IOC3	YOL017W	ESC8	999	999	0.16947	0.10386	0
YFR014C	CMK1	YOL016C	CMK2	999	999	0.06511	0.08109	0
YFR015C	GSY1	YLR258W	GSY2	728.591	999	0.04016	0.05099	0
YFR017C	IGD1	YOL024W	YOL024W	999	72.3259	0.15735	0.26035	0
YFR022W	ROG3	YOR018W	ROD1	999	999	0.11352	0.11257	0
YFR023W	PES4	YHR015W	MIP6	999	999	0.05555	0.11142	0
YFR024C-A	LSB3	YHR016C	YSC84	132.935	597.735	0.05691	0.07447	0
YFR031C-A	RPL2A	YIL018W	RPL2B	0.15679	0.0001	0.04883	0.05044	0
YFR039C	YFR039C	YGL228W	SHE10	2.67664	999	0.13374	0.1529	0
YFR040W	SAP155	YGL229C	SAP4	999	906.944	0.11882	0.06486	0
YFR053C	HXK1	YGL253W	HXK2	999	999	0.14385	0.11188	0
YGL031C	RPL24A	YGR148C	RPL24B	1.10589	1.101	0.20945	0.15302	0
YGL049C	TIF4632	YGR162W	TIF4631	999	999	0.1578	0.14276	0
YGL063W	PUS2	YPL212C	PUS1	999	999	0.08166	0.11903	0
YGL071W	AFT1	YPL202C	AFT2	334.912	999	0.13172	0.12207	0
YGL075C	MPS2	YPL200W	CSM4	999	999	0.19146	0.19961	0
YGL076C	RPL7A	YPL198W	RPL7B	0.0001	2.93965	0.16619	0.10701	0
YGL082W	YGL082W	YPL191C	YPL191C	996.262	999	0.0866	0.15789	0
YGL084C	GUP1	YPL189W	GUP2	565.511	282.039	0.07915	0.09926	0
YGL089C	MF(ALPHA)2	YPL187W	MF(ALPHA)1	629.053	999	0.19822	0.1991	0
YGL096W	TOS8	YPL177C	CUP9	999	999	0.22817	0.15639	0
YGL119W	COQ8	YBR230W-A	YBR230W-A	539.206	999	0.11633	0.07416	0
YGL133W	ITC1	YPL216W	YPL216W	0.54737	0.33947	0.17924	0.09661	0
YGL134W	PCL10	YPL219W	PCL8	999	999	0.15167	0.07233	0
YGL135W	RPL1B	YPL220W	RPL1A	0.97386	1.11962	0.06316	0.066	0
YGL139W	FLC3	YPL221W	FLC1	511.305	306.141	0.09292	0.0935	0
YGL158W	RCK1	YLR248W	RCK2	999	999	0.08379	0.17756	0
YGL162W	SUT1	YPR009W	SUT2	999	999	0.18502	0.16117	0
YGL166W	CUP2	YPR008W	HAA1	999	999	0.10929	0.18669	0
YGR004W	PEX31	YLR324W	PEX30	999	488.238	0.07334	0.08175	0
YGR008C	STF2	YLR327C	TMA10	0.0001	999	0.11127	0.06236	0
YGR010W	NMA2	YLR328W	NMA1	999	0.02444	0.06101	0.02156	1
YGR023W	MTL1	YLR332W	MID2	999	21.8265	0.20877	0.14855	0
YGR027C	RPS25A	YLR333C	RPS25B	0.91412	0.97439	0.12903	0.10884	0
YGR032W	GSC2	YLR342W	FKS1	999	999	0.0765	0.0706	0
YGR034W	RPL26B	YLR344W	RPL26A	0.0001	0.0001	0.10695	0.06405	0
YGR035C	YGR035C	YLR346C	YLR346C				0.14057
YGR038W	ORM1	YLR350W	ORM2	999	999	0.09697	0.12354	0
YGR041W	BUD9	YLR353W	BUD8	999	999	0.25262	0.21774	0
YGR043C	NQM1	YLR354C	TAL1	0.0001	16.9637	0.09155	0.09351	0
YGR049W	SCM4	YLR356W	ATG33	2.42856	2.46664	0.07622	0.12658	0
YGR056W	RSC1	YLR357W	RSC2	999	999	0.0976	0.06538	0
YGR070W	ROM1	YLR371W	ROM2	999	999	0.05508	0.10118	0
YGR071C	ENV11	YLR373C	VID22				0.19323
YGR085C	RPL11B	YPR102C	RPL11A	1.16594	0.65649	0.08501	0.05376	0
YGR092W	DBF2	YPR111W	DBF20	17.8293	0.59201	0.04192	0.04574	0
YGR097W	ASK10	YPR115W	RGC1	999	999	0.08762	0.20727	0
YGR108W	CLB1	YPR119W	CLB2	999	0.0001	0.06958	0.05635	0
YGR109C	CLB6	YPR120C	CLB5	999	999	0.10759	0.11513	0
YGR118W	RPS23A	YPR132W	RPS23B	0.90546	0.82775	0.02905	0.05363	0
YGR121C	MEP1	YPR138C	MEP3	999	999	0.04944	0.0489	0
YGR124W	ASN2	YPR145W	ASN1	999	440.725	0.08003	0.06843	0
YGR131W	FHN1	YPR149W	NCE102	999	439.381	0.11729	0.11581	0
YGR136W	LSB1	YPR154W	PIN3	999	3.21739	0.13364	0.11261	0
YGR138C	TPO2	YPR156C	TPO3	999	999	0.0912	0.06094	0
YGR141W	VPS62	YPR157W	TDA6	225.466	334.869	0.07296	0.07861	0
YGR142W	BTN2	YPR158W	CUR1	624.623	584.255	0.15549	0.15572	0
YGR143W	SKN1	YPR159W	KRE6	999	999	0.09556	0.08578	0
YGR169C-A	YGR169C-A	YJR005C-A	YJR005C-A	4.18894	0.00445	0.02575	0.0423	0
YGR180C	RNR4	YJL026W	RNR2	999	999	0.14869	0.07436	0
YGR188C	BUB1	YJL013C	MAD3	272.599	999	0.10409	0.12773	0
YGR192C	TDH3	YJR009C	TDH2	43.1084	2.08699	0.18221	0.17568	0
YGR197C	SNG1	YJR015W	YJR015W	495.723	999	0.15192	0.12898	0
YGR209C	TRX2	YLR043C	TRX1	7.26641	0.20411	0.17213	0.12502	0
YGR213C	RTA1	YLR046C	YLR046C				0.26264
YGR214W	RPS0A	YLR048W	RPS0B	999	999	0.12199	0.11781	0
YGR221C	TOS2	YHR149C	SKG6	999	999	0.22772	0.17626	0
YGR230W	BNS1	YHR152W	SPO12	999	0.05707	0.19612	0.26831	0
YGR238C	KEL2	YHR158C	KEL1	329.425	999	0.15583	0.12558	0
YGR239C	PEX21	YHR160C	PEX18	88.8389	268.155	0.23126	0.23715	0
YGR241C	YAP1802	YHR161C	YAP1801	999	999	0.13707	0.16957	0
YGR243W	FMP43	YHR162W	MPC2	230.992	170.776	0.0574	0.1021	0
YGR248W	SOL4	YHR163W	SOL3	499.575	999	0.12348	0.07584	0
YGR254W	ENO1	YHR174W	ENO2	28.4891	0.44739	0.16899	0.13767	0
YGR256W	GND2	YHR183W	GND1	999	999	0.09756	0.07986	0
YGR273C	YGR273C	YMR295C	YMR295C	710.806	0.41169	0.0899	0.13887	0
YGR279C	SCW4	YMR305C	SCW10	3.58821	999	0.12552	0.23184	0
YGR283C	YGR283C	YMR310C	YMR310C	999	999	0.07994	0.14078	0
YHL001W	RPL14B	YKL006W	RPL14A	0.52986	0.0001	0.16607	0.13903	0
YHL003C	LAG1	YKL008C	LAC1	999	999	0.08656	0.06944	0
YHL012W	YHL012W	YKL035W	UGP1	0.01714	250.135	0.0842	0.04108	1
YHL017W	YHL017W	YKL039W	PTM1	999	999	0.11403	0.08118	0
YHL033C	RPL8A	YLL045C	RPL8B	0.0001	0.0001	0.13308	0.15939	0
YHL034C	SBP1	YLL046C	RNP1	1.7025	963.257	0.16487	0.13852	0
YHL035C	VMR1	YLL048C	YBT1	141.979	159.323	0.05726	0.12398	0
YHR001W	OSH7	YKR003W	OSH6	999	999	0.05567	0.05149	0
YHR003C	YHR003C	YKL027W	YKL027W	0.01305	999	0.06919	0.06781	0
YHR021C	RPS27B	YKL156W	RPS27A	0.0001	1.60703	0.03183	0.02867	0
YHR030C	SLT2	YKL161C	KDX1	999	999	0.05472	0.09478	0
YHR047C	AAP1	YKL157W	APE2	999	999	0.09191	0.08911	0
YHR096C	HXT5	YDR345C	HXT3	8.62393	566.994	0.11146	0.06793	0
YHR115C	DMA1	YNL116W	DMA2	999	999	0.09899	0.09429	0
YHR117W	TOM71	YNL121C	TOM70	62.1569	79.0442	0.09881	0.11046	0
YHR123W	EPT1	YNL130C	CPT1	999	999	0.0956	0.07141	0
YHR131C	YHR131C	YNL144C	YNL144C	155.423	31.8065	0.18018	0.12424	0
YHR132W-A	IGO2	YNL157W	IGO1	0.0001	0.17037	0.05671	0.01358	0
YHR133C	NSG1	YNL156C	NSG2	999	999	0.08013	0.12836	0
YHR135C	YCK1	YNL154C	YCK2	601.931	999	0.0709	0.08612	0
YHR139C	SPS100	YNL160W	YGP1	999	999	0.19437	0.14507	0
YHR141C	RPL42B	YNL162W	RPL42A	0.95246	0.9001	0.08844	0.06797	0
YHR146W	CRP1	YNL173C	MDG1	247.529	999	0.22236	0.18481	0
YHR155W	YSP1	YNL257C	SIP3	620.247	773.632	0.07	0.10002	0
YHR203C	RPS4B	YJR145C	RPS4A	0.0001	1.01946	0.04633	0.04668	0
YHR206W	SKN7	YJR147W	HMS2	999	999	0.19169	0.06368	0
YIL011W	TIR3	YOR010C	TIR2				0.13705
YIL013C	PDR11	YOR011W	AUS1				0.09358
YIL079C	AIR1	YDL175C	AIR2	94.8533	0.48755	0.09403	0.06454	0
YIL085C	KTR7	YNL029C	KTR5	999	999	0.09209	0.08829	0
YIL095W	PRK1	YNL020C	ARK1	999	999	0.1618	0.12773	0
YIL105C	SLM1	YNL047C	SLM2	999	999	0.07624	0.09641	0
YIL109C	SEC24	YNL049C	SFB2	694.515	999	0.11571	0.07131	0
YIL113W	SDP1	YNL053W	MSG5	0.04495	190.615	0.17458	0.13801	0
YIL114C	POR2	YNL055C	POR1	999	999	0.13426	0.09713	0
YIL117C	PRM5	YNL058C	YNL058C	999	6.36164	0.17401	0.15931	0
YIL123W	SIM1	YNL066W	SUN4	999	0.50556	0.16935	0.19158	0
YIL131C	FKH1	YNL068C	FKH2	999	999	0.10452	0.11001	0
YIL133C	RPL16A	YNL069C	RPL16B	0.0001	0.0001	0.10535	0.12254	0
YIL135C	VHS2	YNL074C	MLF3	0.01035	0.00813	0.16923	0.14999	0
YIL138C	TPM2	YNL079C	TPM1	999	999	0.08013	0.04987	0
YIL148W	RPL40A	YKR094C	RPL40B	0.0001	0.0001	0.06981	0.01647	0
YIL149C	MLP2	YKR095W	MLP1	999	999	0.15879	0.11572	0
YIL151C	YIL151C	YKR096W	YKR096W	999	999	0.08229	0.09681	0
YIL156W	UBP7	YKR098C	UBP11	999	952.875	0.07813	0.11183	0
YIL158W	AIM20	YKR100C	SKG1	418.085	0.0001	0.12914	0.10082	0
YIR018W	YAP5	YOL028C	YAP7	999	999	0.16525	0.20939	0
YIR021W	MRS1	YKL011C	CCE1	999	0.105	0.14029	0.18005	0
YIR033W	MGA2	YKL020C	SPT23	911.205	999	0.12268	0.07511	0
YIR037W	HYR1	YKL026C	GPX1				0.04247
YJL045W	YJL045W	YKL148C	SDH1	29.7636	999	0.07058	0.04497	0
YJL076W	NET1	YKR010C	TOF2	999	999	0.15023	0.19857	0
YJL079C	PRY1	YKR013W	PRY2	999	999	0.19051	0.21714	0
YJL082W	IML2	YKR018C	YKR018C	999	634.935	0.06925	0.05746	0
YJL083W	TAX4	YKR019C	IRS4	999	999	0.14412	0.14176	0
YJL084C	ALY2	YKR021W	ALY1	999	999	0.10078	0.10242	0
YJL098W	SAP185	YKR028W	SAP190	999	999	0.08845	0.08647	0
YJL099W	CHS6	YKR027W	BCH2	551.532	999	0.1079	0.10759	0
YJL105W	SET4	YKR029C	SET3	999	462.699	0.13445	0.14945	0
YJL110C	GZF3	YKR034W	DAL80	999	999	0.10362	0.19598	0
YJL112W	MDV1	YKR036C	CAF4	999	999	0.14943	0.1123	0
YJL116C	NCA3	YKR042W	UTH1	999	999	0.1845	0.09169	0
YJL129C	TRK1	YKR050W	TRK2	999	999	0.11022	0.14289	0
YJL133W	MRS3	YKR052C	MRS4	999	999	0.0821	0.05178	0
YJL134W	LCB3	YKR053C	YSR3	472.571	326.683	0.09487	0.12016	0
YJL136C	RPS21B	YKR057W	RPS21A	0.88214	0.93433	0.06113	0.09967	0
YJL137C	GLG2	YKR058W	GLG1	999	999	0.17255	0.22708	0
YJL138C	TIF2	YKR059W	TIF1	1.06507	1.09256	0.11478	0.07827	0
YJL139C	YUR1	YKR061W	KTR2	201.443	999	0.06385	0.0737	0
YJL159W	HSP150	YKL163W	PIR3	571.056	457.79	0.14598	0.16414	0
YJL160C	YJL160C	YKL164C	PIR1	999	999	0.17853	0.16465	0
YJL164C	TPK1	YKL166C	TPK3	999	999	0.07093	0.06107	0
YJL165C	HAL5	YKL168C	KKQ8	999	999	0.12693	0.07026	0
YJL177W	RPL17B	YKL180W	RPL17A	0.0001	0.0001	0.10208	0.07033	0
YJL181W	YJL181W	YJR030C	YJR030C	871.67	499.301	0.27107	0.17515	0
YJR054W	YJR054W	YML047C	PRM6	189.867	0.02954	0.10517	0.14923	0
YJR059W	PTK2	YKL198C	PTK1	999	393.454	0.0965	0.12524	0
YJR061W	YJR061W	YKL201C	MNN4	999	999	0.10421	0.09531	0
YJR066W	TOR1	YKL203C	TOR2	75.843	866.514	0.03637	0.0294	0
YJR091C	JSN1	YPR042C	PUF2	999	379.335	0.0886	0.09994	0
YJR094W-A	RPL43B	YPR043W	RPL43A	1.12534	0.8503	0.04876	0.10249	0
YJR127C	RSF2	YML081W	TDA9	705.377	999	0.11647	0.13351	0
YJR130C	STR2	YML082W	YML082W	269.449	35.5907	0.05803	0.06006	0
YJR148W	BAT2	YHR208W	BAT1	11.1689	639.405	0.08205	0.07172	0
YKL032C	IXR1	YMR072W	ABF2	999	999	0.14668	0.15582	0
YKL043W	PHD1	YMR016C	SOK2	999	999	0.18137	0.15553	0
YKL050C	YKL050C	YMR031C	EIS1	999	999	0.1108	0.19041	0
YKL062W	MSN4	YMR037C	MSN2	999	999	0.13325	0.11514	0
YKL065C	YET1	YMR040W	YET2	999	999	0.12814	0.12034	0
YKL068W	NUP100	YMR047C	NUP116	999	999	0.11382	0.13245	0
YKL072W	STB6	YMR053C	STB2	999	999	0.08299	0.07461	0
YKL091C	YKL091C	YMR079W	SEC14	774.078	0.0001	0.05588	0.07511	0
YKL093W	MBR1	YMR081C	ISF1	999	868.157	0.15646	0.17979	0
YKL104C	GFA1	YMR085W	YMR085W	999	0.01669	0.05108	0.09254	0
YKL105C	YKL105C	YMR086W	SEG1	999	0.50093	0.2474	0.22034	0
YKL121W	DGR2	YMR102C	YMR102C	999	228.911	0.07422	0.10649	0
YKL126W	YPK1	YMR104C	YPK2	999	999	0.07832	0.05114	0
YKL127W	PGM1	YMR105C	PGM2	999	377.973	0.05859	0.07575	0
YKL129C	MYO3	YMR109W	MYO5	999	471.579	0.06842	0.07525	0
YKL132C	RMA1	YMR113W	FOL3	217.651	253.041	0.08336	0.10982	0
YKL133C	YKL133C	YMR115W	MGR3	50.3014	94.8219	0.07682	0.15342	0
YKL141W	SDH3	YMR118C	SHH3	0.11409	999	0.18845	0.09875	0
YKL187C	YKL187C	YLR413W	YLR413W	999	821.06	0.19508	0.14507	0
YKR072C	SIS2	YOR054C	VHS3	0.0001	999	0.11474	0.10418	0
YKR075C	YKR075C	YOR062C	YOR062C	999	999	0.1481	0.12029	0
YKR077W	MSA2	YOR066W	MSA1	173.694	999	0.12852	0.16671	0
YKR078W	YKR078W	YOR069W	VPS5	999	999	0.12509	0.13742	0
YKR084C	HBS1	YOR076C	SKI7	999	999	0.16824	0.08216	0
YKR089C	TGL4	YOR081C	TGL5	258.962	148.838	0.06115	0.07752	0
YKR091W	SRL3	YOR083W	WHI5	441.085	156.412	0.18397	0.13096	0
YLL010C	PSR1	YLR019W	PSR2	999	999	0.11235	0.10122	1
YLL012W	YEH1	YLR020C	YEH2	999	480.879	0.07648	0.06697	0
YLL021W	SPA2	YLR313C	SPH1	999	999	0.19816	0.23441	0
YLR028C	ADE16	YMR120C	ADE17	25.4441	563.341	0.05796	0.04076	0
YLR029C	RPL15A	YMR121C	RPL15B	0.02619	1.15621	0.08216	0.06445	0
YLR031W	YLR031W	YMR124W	YMR124W	999	999	0.25235	0.13176	0
YLR174W	IDP2	YNL009W	IDP3	63.9131	148.814	0.04902	0.05584	0
YLR187W	SKG3	YNL278W	CAF120	208.125	160.695	0.16454	0.14937	0
YLR249W	YEF3	YNL014W	HEF3	38.635	139.794	0.10965	0.06093	0
YLR260W	LCB5	YOR171C	LCB4	236.889	173.268	0.06992	0.0724	0
YLR264W	RPS28B	YOR167C	RPS28A	1.14411	1.04023	0.01679	0.02094	0
YLR266C	PDR8	YOR162C	YRR1				0.15208
YLR270W	DCS1	YOR173W	DCS2	999	999	0.04687	0.04937	0
YLR273C	PIG1	YOR178C	GAC1	999	999	0.21093	0.15023	0
YLR277C	YSH1	YOR179C	SYC1	325.466	0.0473	0.04311	0.13442	0
YLR287C-A	RPS30A	YOR182C	RPS30B	1.12533	0.94341	0.15922	0.13214	0
YLR293C	GSP1	YOR185C	GSP2	999	0.0001	0.01638	0.01632	0
YLR300W	EXG1	YOR190W	SPR1	999	999	0.11706	0.09391	0
YLR433C	CNA1	YML057W	CMP2	999	999	0.07369	0.04381	0
YLR437C	DIF1	YML058W	SML1	999	0.0001	0.1743	0.13976	0
YLR441C	RPS1A	YML063W	RPS1B	0.0001	0.0001	0.0545	0.05266	0
YLR442C	SIR3	YML065W	ORC1	76.6684	170.793	0.0714	0.15487	0
YLR448W	RPL6B	YML073C	RPL6A	1.41357	1.17489	0.14816	0.1013	0
YLR449W	FPR4	YML074C	FPR3	999	999	0.14035	0.10939	0
YLR450W	HMG2	YML075C	HMG1	202.815	265.26	0.07084	0.07396	0
YLR456W	YLR456W	YPR172W	YPR172W	999	999	0.05787	0.09863	0
YLR457C	NBP1	YPR174C	YPR174C	999	999	0.10642	0.13644	0
YML007W	YAP1	YDR423C	CAD1	741.725	999	0.16108	0.14671	0
YML056C	IMD4	YLR432W	IMD3	0.0653	902.941	0.106	0.10974	1
YML100W	TSL1	YMR261C	TPS3	999	999	0.06794	0.08112	0
YML106W	URA5	YMR271C	URA10	0.0983	999	0.08218	0.03088	0
YML109W	ZDS2	YMR273C	ZDS1	999	999	0.18256	0.13794	0
YML111W	BUL2	YMR275C	BUL1	262.303	999	0.07798	0.07911	0
YML116W	ATR1	YMR279C	YMR279C	143.214	562.075	0.10144	0.07713	0
YML118W	NGL3	YMR285C	NGL2	999	999	0.06483	0.12758	0
YML124C	TUB3	YML085C	TUB1	0.0001	30.507	0.02728	0.02671	0
YML125C	PGA3	YML087C	AIM33	140.92	999	0.09171	0.08928	0
YMR008C	PLB1	YOL011W	PLB3	999	999	0.09546	0.10812	0
YMR119W	ASI1	YNL008C	ASI3	239.807	999	0.13934	0.18541	0
YMR175W	SIP18	YPL223C	GRE1	999	0.02911	0.09571	0.12906	0
YMR177W	MMT1	YPL224C	MMT2	999	520.284	0.12494	0.09766	0
YMR180C	CTL1	YPL228W	CET1	670.37	0.08354	0.08743	0.2017	0
YMR181C	YMR181C	YPL229W	YPL229W	999	999	0.1206	0.13061	0
YMR182C	RGM1	YPL230W	USV1	999	999	0.23316	0.15385	0
YMR183C	SSO2	YPL232W	SSO1	999	999	0.07596	0.07729	0
YMR186W	HSC82	YPL240C	HSP82	447.961	0.0001	0.05569	0.08122	0
YMR192W	GYL1	YPL249C	GYP5	85.3358	113.996	0.17118	0.20005	0
YMR194W	RPL36A	YPL249C-A	RPL36B	1.07306	0.90565	0.13247	0.10622	0
YMR198W	CIK1	YPL253C	VIK1	999	999	0.13649	0.12578	0
YMR199W	CLN1	YPL256C	CLN2	458.004	999	0.08507	0.09351	0
YMR206W	YMR206W	YNR014W	YNR014W	999	999	0.18764	0.15179	0
YMR207C	HFA1	YNR016C	ACC1	999	999	0.0517	0.07514	0
YMR230W	RPS10B	YOR293W	RPS10A	0.20044	0.0001	0.10449	0.07412	0
YMR233W	TRI1	YOR295W	UAF30	155.145	204.516	0.17359	0.08561	0
YMR237W	BCH1	YOR299W	BUD7	401.925	999	0.0948	0.07802	0
YMR242C	RPL20A	YOR312C	RPL20B	0.35238	0.0001	0.09358	0.10287	0
YMR243C	ZRC1	YOR316C	COT1	999	999	0.09583	0.08869	0
YMR246W	FAA4	YOR317W	FAA1	999	999	0.10803	0.09552	0
YMR251W-A	HOR7	YOL052C-A	DDR2	999	999	0.10943	0.03781	0
YMR264W	CUE1	YML101C	CUE4	19.4912	237.741	0.10051	0.29812	0
YNL001W	DOM34	YCL001W-B	YCL001W-B	999	999	0.04221	0.0411	0
YNL052W	COX5A	YIL111W	COX5B	588.845	551.13	0.0604	0.11895	0
YNL065W	AQR1	YIL120W	QDR1	999	999	0.08857	0.06615	0
YNL087W	TCB2	YOR086C	TCB1	999	999	0.09647	0.07958	0
YNL093W	YPT53	YOR089C	VPS21	999	513.87	0.09147	0.03832	0
YNL095C	YNL095C	YOR092W	ECM3	999	999	0.12284	0.12088	0
YNL096C	RPS7B	YOR096W	RPS7A	0.0001	0.49265	0.13796	0.10589	0
YNL098C	RAS2	YOR101W	RAS1	999	999	0.13555	0.11908	0
YNL104C	LEU4	YOR108W	LEU9	999	999	0.05698	0.07036	0
YNL106C	INP52	YOR109W	INP53	999	999	0.1015	0.05918	0
YNL108C	YNL108C	YOR110W	TFC7	999	999	0.06157	0.09666	0
YNL195C	YNL195C	YDL223C	HBT1	869.914	0.00417	0.26578	0.20356	0
YNL270C	ALP1	YEL063C	CAN1	116.333	131.193	0.07532	0.04089	0
YNL283C	WSC2	YOL105C	WSC3	56.7264	597.491	0.16745	0.21703	0
YNL293W	MSB3	YOL112W	MSB4	999	999	0.07656	0.06695	0
YNL298W	CLA4	YOL113W	SKM1	999	999	0.10715	0.06904	0
YNL299W	TRF5	YOL115W	PAP2	999	426.165	0.06532	0.07705	0
YNL301C	RPL18B	YOL120C	RPL18A	0.0001	1.19876	0.16337	0.08288	0
YNL302C	RPS19B	YOL121C	RPS19A	0.0001	0.0001	0.07316	0.0767	0
YNL307C	MCK1	YOL128C	YGK3	999	999	0.05653	0.08525	0
YNL309W	STB1	YOL131W	YOL131W	999	999	0.12181	0.21289	0
YNR034W-A	YNR034W-A	YCR075W-A	YCR075W-A	0.0001	999	0.09971	0.08766	0
YOL036W	YOL036W	YIR016W	YIR016W	3.96995	999	0.16977	0.18952	0
YOL091W	SPO21	YBR148W	YSW1	999	362.809	0.09811	0.18564	0
YOR016C	ERP4	YAL007C	ERP2	999	999	0.09397	0.09597	0
YOR044W	IRC23	YDR275W	BSC2	0.00516	999	0.18014	0.14754	0
YOR153W	PDR5	YDR406W	PDR15				0.09263
YOR186W	YOR186W	YLR297W	YLR297W	5.53641	6.74066	0.14785	0.30106	0
YOR204W	DED1	YPL119C	DBP1	999	999	0.15803	0.07443	0
YOR222W	ODC2	YPL134C	ODC1	954.188	999	0.0971	0.04915	0
YOR226C	ISU2	YPL135W	ISU1	0.0001	759.017	0.03136	0.02944	0
YOR227W	HER1	YPL137C	GIP3	999	999	0.12513	0.12553	0
YOR229W	WTM2	YPL139C	UME1	999	999	0.05417	0.16104	0
YOR231W	MKK1	YPL140C	MKK2	999	414.668	0.0894	0.08598	0
YOR233W	KIN4	YPL141C	FRK1	999	999	0.14744	0.10868	0
YOR234C	RPL33B	YPL143W	RPL33A	0.0001	0.0001	0.05444	0.06061	0
YOR237W	HES1	YPL145C	KES1	999	999	0.10994	0.08435	0
YOR247W	SRL1	YPL163C	SVS1	999	999	0.2269	0.23061	0
YOR256C	TRE2	YPL176C	TRE1	798.067	484.919	0.1191	0.09591	0
YPL112C	PEX25	YOR193W	PEX27	24.4781	0.37726	0.11605	0.26526	0
YPL130W	SPO19	YOR214C	YOR214C				0.13192
YPL250C	ICY2	YMR195W	ICY1	0.08381	0.12786	0.2229	0.22726	0
YPR162C	ORC4	YLR453C	RIF2	933.458	999	0.15512	0.07683	0

## Sheet: R4
ORF-A	Gene-A	ORF-B	Gene-B	ω_a(post-WGD Clade A)	ω_b( post-WGD Clade B)	LRT R4 (p-val<0.05)
YAL015C	NTG1	YOL043C	NTG2	0.11098	0.07432	1
YAL017W	PSK1	YOL045W	PSK2	0.06817	0.0777	0
YAL023C	PMT2	YOR321W	PMT3	0.11267	0.13291	1
YAL028W	FRT2	YOR324C	FRT1	0.14066	0.18225	1
YAL029C	MYO4	YOR326W	MYO2	0.05442	0.10646	1
YAL030W	SNC1	YOR327C	SNC2	0.03215	0.07406	1
YAL034C	FUN19	YOR338W	YOR338W	0.17089	0.12686	1
YAL037W	YAL037W	YOR342C	YOR342C	0.11961	0.22458	1
YAL038W	CDC19	YOR347C	PYK2	0.06777	0.15099	1
YAL051W	OAF1	YOR363C	PIP2	0.07843	0.0681	0
YAL053W	FLC2	YOR365C	YOR365C	0.07669	0.13591	1
YAL056W	GPB2	YOR371C	GPB1	0.12923	0.09717	1
YAL062W	GDH3	YOR375C	GDH1	0.1034	0.0689	1
YAR002C-A	ERP1	YGL002W	ERP6	0.11838	0.09294	0
YBL005W	PDR3	YGL013C	PDR1	0.10603	0.11574	0
YBL009W	ALK2	YGL021W	ALK1	0.11464	0.13722	0
YBL027W	RPL19B	YBR084C-A	RPL19A	0.09327	0.12608	0
YBL030C	PET9	YBR085W	AAC3	0.09159	0.05558	1
YBL039C	URA7	YJR103W	URA8	0.05901	0.06335	0
YBL043W	ECM13	YJR115W	YJR115W	0.20277	0.22688	0
YBL054W	TOD6	YER088C	DOT6	0.13539	0.19826	1
YBL056W	PTC3	YER089C	PTC2	0.06157	0.08739	1
YBL059W	YBL059W	YER093C-A	AIM11	0.1708	0.16452	0
YBL061C	SKT5	YER096W	SHC1	0.10565	0.17932	1
YBL067C	UBP13	YER098W	UBP9	0.11351	0.1277	0
YBL068W	PRS4	YER099C	PRS2	0.03442	0.02545	1
YBL069W	AST1	YER101C	AST2	0.07334	0.05373	1
YBL072C	RPS8A	YER102W	RPS8B	0.13967	0.13016	0
YBL075C	SSA3	YER103W	SSA4	0.03042	0.03152	0
YBL079W	NUP170	YER105C	NUP157	0.07197	0.12866	1
YBL085W	BOI1	YER114C	BOI2	0.12323	0.10471	1
YBL087C	RPL23A	YER117W	RPL23B	0.02382	0.03647	0
YBL089W	AVT5	YER119C	AVT6	0.11568	0.09567	0
YBL091C-A	SCS22	YER120W	SCS2	0.25592	0.21762	0
YBL101C	ECM21	YPR030W	CSR2	0.14302	0.09515	1
YBL106C	SRO77	YPR032W	SRO7	0.08924	0.08425	0
YBR001C	NTH2	YDR001C	NTH1	0.04432	0.02739	1
YBR005W	RCR1	YDR003W	RCR2	0.20713	0.12812	1
YBR014C	GRX7	YDL010W	GRX6	0.17047	0.2338	1
YBR020W	GAL1	YDR009W	GAL3	0.09405	0.09264	0
YBR024W	SCO2	YBR037C	SCO1	0.09597	0.07587	0
YBR031W	RPL4A	YDR012W	RPL4B	0.14464	0.13445	0
YBR033W	EDS1	YKL038W	RGT1	0.10001	0.09781	0
YBR042C	CST26	YDR018C	YDR018C	0.08667	0.1288	1
YBR048W	RPS11B	YDR025W	RPS11A	0.1066	0.09338	0
YBR049C	REB1	YDR026C	NSI1	0.11255	0.06051	1
YBR052C	RFS1	YDR032C	PST2	0.09961	0.12616	0
YBR054W	YRO2	YDR033W	MRH1	NaN	NaN	NaN
YBR066C	NRG2	YDR043C	NRG1	0.12463	0.09122	0
YBR068C	BAP2	YDR046C	BAP3	0.10525	0.09674	0
YBR078W	ECM33	YDR055W	PST1	0.15382	0.11467	1
YBR082C	UBC4	YDR059C	UBC5	0.04004	0.01007	1
YBR089C-A	NHP6B	YPR052C	NHP6A	0.06884	0.09898	0
YBR104W	YMC2	YPR058W	YMC1	0.07542	0.0661	0
YBR117C	TKL2	YPR074C	TKL1	0.076	0.13005	1
YBR118W	TEF2	YPR080W	TEF1	0.09234	0.09063	0
YBR121C	GRS1	YPR081C	GRS2	0.06987	0.10558	1
YBR140C	IRA1	YOL081W	IRA2	0.05793	0.06189	0
YBR145W	ADH5	YOL086C	ADH1	0.23056	0.143	1
YBR147W	RTC2	YOL092W	YOL092W	0.06088	0.11119	1
YBR150C	TBS1	YOL089C	HAL9	0.09611	0.12408	1
YBR161W	CSH1	YPL057C	SUR1	0.10527	0.09131	0
YBR169C	SSE2	YPL106C	SSE1	0.14942	0.08457	1
YBR172C	SMY2	YPL105C	SYH1	0.18093	0.16579	0
YBR177C	EHT1	YPL095C	EEB1	0.08271	0.07688	0
YBR181C	RPS6B	YPL090C	RPS6A	0.12867	0.13021	0
YBR182C	SMP1	YPL089C	RLM1	0.15059	0.20868	1
YBR183W	YPC1	YPL087W	YDC1	0.08026	0.08344	0
YBR189W	RPS9B	YPL081W	RPS9A	0.09129	0.06596	0
YBR191W	RPL21A	YPL079W	RPL21B	0.06931	0.06787	0
YBR197C	YBR197C	YPL077C	YPL077C	0.0507	0.2267	1
YBR210W	ERV15	YGL054C	ERV14	0.07311	0.07951	0
YBR214W	SDS24	YGL056C	SDS23	0.09715	0.06743	1
YBR216C	YBP1	YGL060W	YBP2	0.1356	0.1627	1
YBR218C	PYC2	YGL062W	PYC1	0.05012	0.04628	0
YBR238C	YBR238C	YGL107C	RMD9	0.12844	0.08704	1
YBR241C	YBR241C	YGL104C	VPS73	0.08742	0.0788	0
YBR242W	YBR242W	YGL101W	YGL101W	0.05784	0.06734	0
YBR270C	BIT2	YJL058C	BIT61	0.0889	0.08018	0
YBR273C	UBX7	YJL048C	UBX6	0.09744	0.12237	0
YBR278W	DPB3	YJL065C	DLS1	0.12089	0.15885	0
YBR284W	YBR284W	YJL070C	YJL070C	0.11041	0.08475	1
YCL011C	GBP2	YNL004W	HRB1	0.07738	0.08389	0
YCL024W	KCC4	YDR507C	GIN4	0.14069	0.07605	1
YCL025C	AGP1	YDR508C	GNP1	0.11725	0.0974	1
YCL035C	GRX1	YDR513W	GRX2	0.11029	0.1547	0
YCL036W	GFD2	YDR514C	YDR514C	0.13234	0.0975	1
YCL037C	SRO9	YDR515W	SLF1	0.22862	0.24383	0
YCL040W	GLK1	YDR516C	EMI2	0.08364	0.07884	0
YCL043C	PDI1	YDR518W	EUG1	0.13305	0.18794	1
YCL048W	SPS22	YDR522C	SPS2	0.11627	0.08152	1
YCL050C	APA1	YDR530C	APA2	0.12763	0.13085	0
YCL051W	LRE1	YDR528W	HLR1	0.15329	0.15887	0
YCR005C	CIT2	YNR001C	CIT1	0.07018	0.05085	1
YCR010C	ADY2	YNR002C	ATO2	0.08841	0.07376	0
YCR024C-A	PMP1	YEL017C-A	PMP2	0.26022	0.31904	0
YCR026C	NPP1	YEL016C	NPP2	0.1504	0.13559	0
YCR031C	RPS14A	YJL191W	RPS14B	0.04814	0.07017	0
YCR034W	FEN1	YJL196C	ELO1	0.11957	0.0983	0
YCR037C	PHO87	YJL198W	PHO90	0.09344	0.07782	1
YCR048W	ARE1	YNR019W	ARE2	0.11757	0.14181	1
YCR052W	RSC6	YNR023W	SNF12	0.14245	0.1423	0
YCR067C	SED4	YNR026C	SEC12	0.11642	0.30166	1
YCR069W	CPR4	YNR028W	CPR8	0.17536	0.20622	0
YCR073C	SSK22	YNR031C	SSK2	0.1095	0.04491	1
YCR073W-A	SOL2	YNR034W	SOL1	0.05739	0.04783	0
YCR089W	FIG2	YNR044W	AGA1	0.34903	0.3234	0
YCR091W	KIN82	YNR047W	FPK1	0.07688	0.11649	1
YCR094W	CDC50	YNR048W	YNR048W	0.0811	0.07121	0
YDL012C	YDL012C	YBR016W	YBR016W	0.09363	0.07065	0
YDL019C	OSH2	YAR042W	SWH1	0.09913	0.09914	0
YDL021W	GPM2	YOL056W	GPM3	0.09011	0.05741	1
YDL022W	GPD1	YOL059W	GPD2	0.06438	0.10341	1
YDL036C	PUS9	YOL066C	RIB2	0.07188	0.06144	0
YDL042C	SIR2	YOL068C	HST1	0.0883	0.06777	1
YDL048C	STP4	YLR375W	STP3	0.07942	0.11999	1
YDL061C	RPS29B	YLR388W	RPS29A	0.10518	0.05988	0
YDL070W	BDF2	YLR399C	BDF1	0.078	0.18241	1
YDL075W	RPL31A	YLR406C	RPL31B	0.06629	0.12278	1
YDL079C	MRK1	YMR139W	RIM11	0.06415	0.09445	1
YDL082W	RPL13A	YMR142C	RPL13B	0.19154	0.14605	0
YDL083C	RPS16B	YMR143W	RPS16A	0.04278	0.0444	0
YDL085W	NDE2	YMR145C	NDE1	0.11961	0.10121	0
YDL088C	ASM4	YMR153W	NUP53	0.15138	0.15506	0
YDL109C	YDL109C	YGL144C	ROG1	0.13528	0.06635	1
YDL137W	ARF2	YDL192W	ARF1	0.01359	0.019	0
YDL155W	CLB3	YLR210W	CLB4	0.07356	0.11159	1
YDL161W	ENT1	YLR206W	ENT2	0.09726	0.08618	0
YDL179W	PCL9	YDL127W	PCL2	0.13228	0.17282	1
YDL181W	INH1	YDL130W-A	STF1	0.11829	0.07881	0
YDL182W	LYS20	YDL131W	LYS21	0.04696	0.05597	0
YDL184C	RPL41A	YDL133C-A	RPL41B	0.15536	0.1237	0
YDL188C	PPH22	YDL134C	PPH21	0.04803	0.03773	1
YDL191W	RPL35A	YDL136W	RPL35B	0.22885	0.11401	1
YDL194W	SNF3	YDL138W	RGT2	0.09733	0.09745	0
YDL204W	RTN2	YDR233C	RTN1	0.19695	0.15812	0
YDL211C	YDL211C	YNL176C	TDA7	0.30471	0.30455	0
YDL214C	PRR2	YNL183C	NPR1	0.05684	0.13649	1
YDL222C	FMP45	YNL194C	YNL194C	0.12171	0.11051	0
YDL224C	WHI4	YNL197C	WHI3	0.11105	0.11544	0
YDL226C	GCS1	YNL204C	SPS18	0.13757	0.0896	1
YDL229W	SSB1	YNL209W	SSB2	0.06469	0.07049	0
YDL239C	ADY3	YNL225C	CNM67	0.10722	0.15552	1
YDR028C	REG1	YBR050C	REG2	0.11897	0.1535	1
YDR034W-B	YDR034W-B	YBR056W-A	YBR056W-A	NaN	NaN	NaN
YDR066C	RTR2	YER139C	RTR1	0.03662	0.17817	1
YDR069C	DOA4	YER144C	UBP5	0.07215	0.12862	1
YDR077W	SED1	YER150W	SPI1	0.17089	0.2444	0
YDR085C	AFR1	YER158C	YER158C	0.20172	0.1747	0
YDR093W	DNF2	YER166W	DNF1	0.05135	0.05861	1
YDR096W	GIS1	YER169W	RPH1	0.07013	0.11229	1
YDR098C	GRX3	YER174C	GRX4	0.08704	0.09525	0
YDR099W	BMH2	YER177W	BMH1	0.0525	0.06517	0
YDR107C	TMN2	YLR083C	EMP70	0.10207	0.08692	1
YDR111C	ALT2	YLR089C	ALT1	0.0979	0.1082	0
YDR122W	KIN1	YLR096W	KIN2	0.10141	0.11241	0
YDR125C	ECM18	YLR099C	ICT1	0.12174	0.04281	1
YDR132C	YDR132C	YLR108C	YLR108C	0.15201	0.11499	1
YDR134C	YDR134C	YLR110C	CCW12	0.37568	0.27699	0
YDR144C	MKC7	YLR120C	YPS1	0.12614	0.18202	1
YDR146C	SWI5	YLR131C	ACE2	0.13867	0.1352	0
YDR147W	EKI1	YLR133W	CKI1	0.13842	0.06846	1
YDR151C	CTH1	YLR136C	TIS11	0.13922	0.08503	1
YDR178W	SDH4	YLR164W	SHH4	0.08083	0.10498	0
YDR185C	UPS3	YLR168C	UPS2	0.06606	0.0413	1
YDR200C	VPS64	YLR238W	FAR10	0.10528	0.11474	0
YDR206W	EBS1	YLR233C	EST1	0.19697	0.1943	0
YDR213W	UPC2	YLR228C	ECM22	0.10281	0.10574	0
YDR222W	YDR222W	YLR225C	YLR225C	0.0588	0.05539	0
YDR223W	CRF1	YLR223C	IFH1	0.16995	0.07545	1
YDR247W	VHS1	YPL026C	SKS1	0.05616	0.13824	1
YDR251W	PAM1	YPL032C	SVL3	0.13433	0.1619	1
YDR252W	BTT1	YPL037C	EGD1	0.17419	0.14701	0
YDR253C	MET32	YPL038W	MET31	0.10745	0.17145	1
YDR259C	YAP6	YOR028C	CIN5	0.16087	0.15858	0
YDR263C	DIN7	YOR033C	EXO1	0.10543	0.10939	0
YDR264C	AKR1	YOR034C	AKR2	0.12927	0.07098	1
YDR272W	GLO2	YOR040W	GLO4	0.09594	0.07334	1
YDR273W	DON1	YOR042W	CUE5	0.11241	0.21766	1
YDR277C	MTH1	YOR047C	STD1	0.10152	0.06422	1
YDR300C	PRO1	YHR033W	YHR033W	0.05916	0.05062	0
YDR303C	RSC3	YHR056C	RSC30	0.09674	0.16652	1
YDR304C	CPR5	YHR057C	CPR2	0.06667	0.08574	0
YDR309C	GIC2	YHR061C	GIC1	0.15287	0.15981	0
YDR312W	SSF2	YHR066W	SSF1	0.07019	0.08048	0
YDR326C	YSP2	YHR080C	YHR080C	0.15809	0.08638	1
YDR341C	YDR341C	YHR091C	MSR1	0.05095	0.11328	1
YDR342C	HXT7	YHR092C	HXT4	0.17735	0.14184	1
YDR343C	HXT6	YHR094C	HXT1	0.1311	0.12856	0
YDR348C	PAL1	YHR097C	YHR097C	0.0916	0.1042	0
YDR351W	SBE2	YHR103W	SBE22	0.10371	0.1298	1
YDR353W	TRR1	YHR106W	TRR2	0.09631	0.06877	1
YDR358W	GGA1	YHR108W	GGA2	0.11573	0.09541	1
YDR368W	YPR1	YOR120W	GCY1	0.13035	0.09398	1
YDR379W	RGA2	YOR127W	RGA1	0.14279	0.14092	0
YDR385W	EFT2	YOR133W	EFT1	0.0833	0.09628	0
YDR389W	SAC7	YOR134W	BAG7	0.15464	0.06493	1
YDR409W	SIZ1	YOR156C	NFI1	0.16541	0.13659	1
YDR418W	RPL12B	YEL054C	RPL12A	0.06156	0.04383	0
YDR436W	PPZ2	YML016C	PPZ1	0.07164	0.07582	0
YDR438W	THI74	YML018C	YML018C	0.15749	0.07308	1
YDR441C	APT2	YML022W	APT1	0.10699	0.08771	0
YDR447C	RPS17B	YML024W	RPS17A	0.06711	0.08644	0
YDR450W	RPS18A	YML026C	RPS18B	0.09245	0.0901	0
YDR451C	YHP1	YML027W	YOX1	0.18619	0.11668	1
YDR453C	TSA2	YML028W	TSA1	0.08588	0.07702	0
YDR458C	HEH2	YML034W	SRC1	0.18275	0.16436	0
YDR463W	STP1	YHR006W	STP2	0.11491	0.17335	1
YDR471W	RPL27B	YHR010W	RPL27A	0.05869	0.02944	0
YDR475C	JIP4	YOR019W	YOR019W	0.11753	0.14611	1
YDR480W	DIG2	YPL049C	DIG1	0.22014	0.17982	0
YDR483W	KRE2	YPL053C	KTR6	0.12943	0.14292	0
YDR490C	PKH1	YOL100W	PKH2	0.15096	0.11511	1
YDR492W	IZH1	YOL101C	IZH4	0.07509	0.04717	1
YDR497C	ITR1	YOL103W	ITR2	0.07633	0.07879	0
YDR500C	RPL37B	YLR185W	RPL37A	0.14582	0.17564	0
YDR501W	PLM2	YLR183C	TOS4	0.17747	0.16014	0
YDR502C	SAM2	YLR180W	SAM1	0.05956	0.05309	0
YDR505C	PSP1	YLR177W	YLR177W	0.09483	0.13969	1
YDR524C-B	YDR524C-B	YCL048W-A	YCL048W-A	0.24279	0.1731	0
YEL006W	YEA6	YIL006W	YIA6	0.08479	0.07711	0
YEL022W	GEA2	YJR031C	GEA1	0.05947	0.10848	1
YEL030W	ECM10	YJR045C	SSC1	0.0857	0.05347	1
YEL034W	HYP2	YJR047C	ANB1	0.09344	0.11319	0
YEL039C	CYC7	YJR048W	CYC1	0.05991	0.05556	0
YEL041W	YEF1	YJR049C	UTR1	0.10694	0.06081	1
YEL047C	YEL047C	YJR051W	OSM1	0.10373	0.0942	0
YEL060C	PRB1	YOR003W	YSP3	0.16004	0.13425	1
YER019C-A	SBH2	YER087C-B	SBH1	0.12829	0.14331	0
YER027C	GAL83	YGL208W	SIP2	0.10472	0.17773	1
YER028C	MIG3	YGL209W	MIG2	0.14611	0.28332	1
YER031C	YPT31	YGL210W	YPT32	0.02669	0.01875	0
YER035W	EDC2	YGL222C	EDC1	0.16885	0.23365	1
YER037W	PHM8	YGL224C	SDT1	0.05389	0.08948	1
YER039C	HVG1	YGL225W	VRG4	0.07599	0.0792	0
YER045C	ACA1	YIL036W	CST6	0.18391	0.25729	1
YER054C	GIP2	YIL045W	PIG2	0.12129	0.10988	0
YER056C-A	RPL34A	YIL052C	RPL34B	0.17339	0.19112	0
YER057C	HMF1	YIL051C	MMF1	0.09206	0.09558	0
YER059W	PCL6	YIL050W	PCL7	0.11954	0.12931	0
YER062C	HOR2	YIL053W	RHR2	0.07294	0.07386	0
YER064C	VHR2	YIL056W	VHR1	0.16795	0.11752	1
YER067W	RGI1	YIL057C	RGI2	0.05969	0.04866	0
YER070W	RNR1	YIL066C	RNR3	0.0988	0.08652	1
YER074W	RPS24A	YIL069C	RPS24B	0.08828	0.06545	0
YER081W	SER3	YIL074C	SER33	0.04697	0.06052	1
YER129W	SAK1	YGL179C	TOS3	0.14461	0.11492	1
YER131W	RPS26B	YGL189C	RPS26A	0.10162	0.0694	0
YER132C	PMD1	YGL197W	MDS3	0.07328	0.12359	1
YFL004W	VTC2	YPL019C	VTC3	0.08427	0.0601	1
YFL018C	LPD1	YPL017C	IRC15	0.06961	0.08743	1
YFL034C-A	RPL22B	YLR061W	RPL22A	0.10224	0.16954	1
YFL042C	YFL042C	YLR072W	YLR072W	0.10029	0.10196	0
YFL048C	EMP47	YLR080W	EMP46	0.12873	0.11618	0
YFR012W	DCV1	YOL019W	YOL019W	0.16656	0.29216	1
YFR013W	IOC3	YOL017W	ESC8	0.17006	0.10396	1
YFR014C	CMK1	YOL016C	CMK2	0.06554	0.08205	1
YFR015C	GSY1	YLR258W	GSY2	0.0407	0.05175	1
YFR017C	IGD1	YOL024W	YOL024W	0.15879	0.26506	1
YFR022W	ROG3	YOR018W	ROD1	0.11288	0.11229	0
YFR023W	PES4	YHR015W	MIP6	0.05514	0.11117	1
YFR024C-A	LSB3	YHR016C	YSC84	0.05693	0.07505	1
YFR031C-A	RPL2A	YIL018W	RPL2B	0.04883	0.05043	0
YFR039C	YFR039C	YGL228W	SHE10	0.13252	0.15322	0
YFR040W	SAP155	YGL229C	SAP4	0.11982	0.06447	1
YFR053C	HXK1	YGL253W	HXK2	0.14795	0.11539	1
YGL031C	RPL24A	YGR148C	RPL24B	0.20945	0.15302	0
YGL049C	TIF4632	YGR162W	TIF4631	0.16002	0.14529	0
YGL063W	PUS2	YPL212C	PUS1	0.08303	0.12325	1
YGL071W	AFT1	YPL202C	AFT2	0.1317	0.12168	0
YGL075C	MPS2	YPL200W	CSM4	0.19558	0.20028	0
YGL076C	RPL7A	YPL198W	RPL7B	0.16577	0.11068	1
YGL082W	YGL082W	YPL191C	YPL191C	0.08695	0.1586	1
YGL084C	GUP1	YPL189W	GUP2	0.07979	0.09945	1
YGL089C	MF(ALPHA)2	YPL187W	MF(ALPHA)1	0.1991	0.20157	0
YGL096W	TOS8	YPL177C	CUP9	0.23136	0.15728	1
YGL119W	COQ8	YBR230W-A	YBR230W-A	0.12164	0.07487	1
YGL133W	ITC1	YPL216W	YPL216W	0.17975	0.09664	1
YGL134W	PCL10	YPL219W	PCL8	0.15037	0.07159	1
YGL135W	RPL1B	YPL220W	RPL1A	0.06318	0.06601	0
YGL139W	FLC3	YPL221W	FLC1	0.09251	0.09384	0
YGL158W	RCK1	YLR248W	RCK2	0.08308	0.17723	1
YGL162W	SUT1	YPR009W	SUT2	0.18511	0.16125	0
YGL166W	CUP2	YPR008W	HAA1	0.10959	0.18783	1
YGR004W	PEX31	YLR324W	PEX30	0.07299	0.08091	0
YGR008C	STF2	YLR327C	TMA10	0.11087	0.06479	1
YGR010W	NMA2	YLR328W	NMA1	0.06118	0.02225	1
YGR023W	MTL1	YLR332W	MID2	0.20967	0.14809	1
YGR027C	RPS25A	YLR333C	RPS25B	0.12903	0.10884	0
YGR032W	GSC2	YLR342W	FKS1	0.07712	0.07177	0
YGR034W	RPL26B	YLR344W	RPL26A	0.10232	0.06327	0
YGR035C	YGR035C	YLR346C	YLR346C	NaN	NaN	NaN
YGR038W	ORM1	YLR350W	ORM2	0.09855	0.12874	1
YGR041W	BUD9	YLR353W	BUD8	0.25408	0.2181	0
YGR043C	NQM1	YLR354C	TAL1	0.09155	0.09351	0
YGR049W	SCM4	YLR356W	ATG33	0.07622	0.12658	1
YGR056W	RSC1	YLR357W	RSC2	0.09739	0.06468	1
YGR070W	ROM1	YLR371W	ROM2	0.05543	0.1021	1
YGR071C	ENV11	YLR373C	VID22	NaN	NaN	NaN
YGR085C	RPL11B	YPR102C	RPL11A	0.08482	0.06783	0
YGR092W	DBF2	YPR111W	DBF20	0.04216	0.04807	0
YGR097W	ASK10	YPR115W	RGC1	0.08652	0.20937	1
YGR108W	CLB1	YPR119W	CLB2	0.07125	0.05576	1
YGR109C	CLB6	YPR120C	CLB5	0.10829	0.11561	0
YGR118W	RPS23A	YPR132W	RPS23B	0.02905	0.05363	0
YGR121C	MEP1	YPR138C	MEP3	0.04863	0.04862	0
YGR124W	ASN2	YPR145W	ASN1	0.08221	0.07048	0
YGR131W	FHN1	YPR149W	NCE102	0.11813	0.11596	0
YGR136W	LSB1	YPR154W	PIN3	0.13809	0.11269	0
YGR138C	TPO2	YPR156C	TPO3	0.09368	0.06512	1
YGR141W	VPS62	YPR157W	TDA6	0.07335	0.07878	0
YGR142W	BTN2	YPR158W	CUR1	0.15441	0.15536	0
YGR143W	SKN1	YPR159W	KRE6	0.09649	0.08571	0
YGR169C-A	YGR169C-A	YJR005C-A	YJR005C-A	0.02526	0.04153	0
YGR180C	RNR4	YJL026W	RNR2	0.14872	0.07668	1
YGR188C	BUB1	YJL013C	MAD3	0.10425	0.1288	1
YGR192C	TDH3	YJR009C	TDH2	0.18701	0.17808	0
YGR197C	SNG1	YJR015W	YJR015W	0.15203	0.12821	0
YGR209C	TRX2	YLR043C	TRX1	0.17225	0.12673	0
YGR213C	RTA1	YLR046C	YLR046C	NaN	NaN	NaN
YGR214W	RPS0A	YLR048W	RPS0B	0.12227	0.12018	0
YGR221C	TOS2	YHR149C	SKG6	0.22903	0.177	1
YGR230W	BNS1	YHR152W	SPO12	0.19631	0.26543	0
YGR238C	KEL2	YHR158C	KEL1	0.15624	0.1269	1
YGR239C	PEX21	YHR160C	PEX18	0.23214	0.23956	0
YGR241C	YAP1802	YHR161C	YAP1801	0.13775	0.1711	1
YGR243W	FMP43	YHR162W	MPC2	0.05714	0.10282	1
YGR248W	SOL4	YHR163W	SOL3	0.12326	0.07524	1
YGR254W	ENO1	YHR174W	ENO2	0.16941	0.1392	0
YGR256W	GND2	YHR183W	GND1	0.09927	0.08135	1
YGR273C	YGR273C	YMR295C	YMR295C	0.09107	0.14432	1
YGR279C	SCW4	YMR305C	SCW10	0.12943	0.23459	1
YGR283C	YGR283C	YMR310C	YMR310C	0.08069	0.14224	1
YHL001W	RPL14B	YKL006W	RPL14A	0.16607	0.13903	0
YHL003C	LAG1	YKL008C	LAC1	0.08844	0.06897	1
YHL012W	YHL012W	YKL035W	UGP1	0.08284	0.04211	1
YHL017W	YHL017W	YKL039W	PTM1	0.11544	0.08343	1
YHL033C	RPL8A	YLL045C	RPL8B	0.1329	0.15937	0
YHL034C	SBP1	YLL046C	RNP1	0.16567	0.13984	0
YHL035C	VMR1	YLL048C	YBT1	0.05738	0.12469	1
YHR001W	OSH7	YKR003W	OSH6	0.05627	0.0522	0
YHR003C	YHR003C	YKL027W	YKL027W	0.06881	0.06823	0
YHR021C	RPS27B	YKL156W	RPS27A	0.03148	0.02863	0
YHR030C	SLT2	YKL161C	KDX1	0.05645	0.09736	1
YHR047C	AAP1	YKL157W	APE2	0.09528	0.09082	0
YHR096C	HXT5	YDR345C	HXT3	0.11159	0.06805	1
YHR115C	DMA1	YNL116W	DMA2	0.09883	0.09553	0
YHR117W	TOM71	YNL121C	TOM70	0.10076	0.11295	0
YHR123W	EPT1	YNL130C	CPT1	0.09608	0.07153	1
YHR131C	YHR131C	YNL144C	YNL144C	0.18051	0.12361	1
YHR132W-A	IGO2	YNL157W	IGO1	0.05739	0.01381	1
YHR133C	NSG1	YNL156C	NSG2	0.07695	0.12831	1
YHR135C	YCK1	YNL154C	YCK2	0.0736	0.08641	0
YHR139C	SPS100	YNL160W	YGP1	0.19524	0.14431	1
YHR141C	RPL42B	YNL162W	RPL42A	0.08845	0.06797	0
YHR146W	CRP1	YNL173C	MDG1	0.22234	0.18502	0
YHR155W	YSP1	YNL257C	SIP3	0.06996	0.09978	1
YHR203C	RPS4B	YJR145C	RPS4A	0.04612	0.04667	0
YHR206W	SKN7	YJR147W	HMS2	0.19319	0.06327	1
YIL011W	TIR3	YOR010C	TIR2	NaN	NaN	NaN
YIL013C	PDR11	YOR011W	AUS1	NaN	NaN	NaN
YIL079C	AIR1	YDL175C	AIR2	0.09524	0.06476	1
YIL085C	KTR7	YNL029C	KTR5	0.09223	0.08765	0
YIL095W	PRK1	YNL020C	ARK1	0.16635	0.1273	1
YIL105C	SLM1	YNL047C	SLM2	0.07652	0.09694	1
YIL109C	SEC24	YNL049C	SFB2	0.11684	0.07315	1
YIL113W	SDP1	YNL053W	MSG5	0.17578	0.13814	0
YIL114C	POR2	YNL055C	POR1	0.13793	0.10346	1
YIL117C	PRM5	YNL058C	YNL058C	0.1742	0.15898	0
YIL123W	SIM1	YNL066W	SUN4	0.17085	0.19354	0
YIL131C	FKH1	YNL068C	FKH2	0.10375	0.11005	0
YIL133C	RPL16A	YNL069C	RPL16B	0.10458	0.12247	0
YIL135C	VHS2	YNL074C	MLF3	0.16949	0.14975	0
YIL138C	TPM2	YNL079C	TPM1	0.0811	0.05206	1
YIL148W	RPL40A	YKR094C	RPL40B	0.06981	0.01647	1
YIL149C	MLP2	YKR095W	MLP1	0.15936	0.11573	1
YIL151C	YIL151C	YKR096W	YKR096W	0.08206	0.09716	1
YIL156W	UBP7	YKR098C	UBP11	0.0779	0.11294	1
YIL158W	AIM20	YKR100C	SKG1	0.13034	0.1006	0
YIR018W	YAP5	YOL028C	YAP7	0.1673	0.2105	0
YIR021W	MRS1	YKL011C	CCE1	0.14044	0.17965	1
YIR033W	MGA2	YKL020C	SPT23	0.12287	0.07452	1
YIR037W	HYR1	YKL026C	GPX1	NaN	NaN	NaN
YJL045W	YJL045W	YKL148C	SDH1	0.0724	0.04817	1
YJL076W	NET1	YKR010C	TOF2	0.1507	0.19973	1
YJL079C	PRY1	YKR013W	PRY2	0.19119	0.22096	0
YJL082W	IML2	YKR018C	YKR018C	0.06951	0.05742	1
YJL083W	TAX4	YKR019C	IRS4	0.14437	0.14088	0
YJL084C	ALY2	YKR021W	ALY1	0.0987	0.10154	0
YJL098W	SAP185	YKR028W	SAP190	0.08854	0.08673	0
YJL099W	CHS6	YKR027W	BCH2	0.10765	0.1079	0
YJL105W	SET4	YKR029C	SET3	0.13581	0.15041	0
YJL110C	GZF3	YKR034W	DAL80	0.10293	0.19605	1
YJL112W	MDV1	YKR036C	CAF4	0.15001	0.11187	1
YJL116C	NCA3	YKR042W	UTH1	0.18873	0.09128	1
YJL129C	TRK1	YKR050W	TRK2	0.11047	0.14326	1
YJL133W	MRS3	YKR052C	MRS4	0.08202	0.05058	1
YJL134W	LCB3	YKR053C	YSR3	0.09466	0.11931	1
YJL136C	RPS21B	YKR057W	RPS21A	0.06113	0.09967	0
YJL137C	GLG2	YKR058W	GLG1	0.17456	0.22987	1
YJL138C	TIF2	YKR059W	TIF1	0.11478	0.07827	1
YJL139C	YUR1	YKR061W	KTR2	0.06351	0.07316	0
YJL159W	HSP150	YKL163W	PIR3	0.14724	0.16538	0
YJL160C	YJL160C	YKL164C	PIR1	0.18029	0.16546	0
YJL164C	TPK1	YKL166C	TPK3	0.07172	0.06065	0
YJL165C	HAL5	YKL168C	KKQ8	0.12758	0.06958	1
YJL177W	RPL17B	YKL180W	RPL17A	0.10163	0.06973	0
YJL181W	YJL181W	YJR030C	YJR030C	0.27187	0.17553	1
YJR054W	YJR054W	YML047C	PRM6	0.10505	0.14937	1
YJR059W	PTK2	YKL198C	PTK1	0.09634	0.12458	1
YJR061W	YJR061W	YKL201C	MNN4	0.1038	0.09433	0
YJR066W	TOR1	YKL203C	TOR2	0.0363	0.02964	1
YJR091C	JSN1	YPR042C	PUF2	0.08853	0.10103	0
YJR094W-A	RPL43B	YPR043W	RPL43A	0.04876	0.10249	1
YJR127C	RSF2	YML081W	TDA9	0.11582	0.13399	1
YJR130C	STR2	YML082W	YML082W	0.05793	0.06066	0
YJR148W	BAT2	YHR208W	BAT1	0.08553	0.07248	1
YKL032C	IXR1	YMR072W	ABF2	0.14775	0.16233	0
YKL043W	PHD1	YMR016C	SOK2	0.1821	0.1559	0
YKL050C	YKL050C	YMR031C	EIS1	0.11102	0.19175	1
YKL062W	MSN4	YMR037C	MSN2	0.13326	0.11453	0
YKL065C	YET1	YMR040W	YET2	0.1291	0.12034	0
YKL068W	NUP100	YMR047C	NUP116	0.11413	0.13232	1
YKL072W	STB6	YMR053C	STB2	0.08271	0.07453	0
YKL091C	YKL091C	YMR079W	SEC14	0.05652	0.07523	1
YKL093W	MBR1	YMR081C	ISF1	0.15767	0.18012	0
YKL104C	GFA1	YMR085W	YMR085W	0.05121	0.08454	1
YKL105C	YKL105C	YMR086W	SEG1	0.25047	0.22052	0
YKL121W	DGR2	YMR102C	YMR102C	0.07374	0.10609	1
YKL126W	YPK1	YMR104C	YPK2	0.079	0.05146	1
YKL127W	PGM1	YMR105C	PGM2	0.05889	0.07714	1
YKL129C	MYO3	YMR109W	MYO5	0.06855	0.07534	0
YKL132C	RMA1	YMR113W	FOL3	0.08379	0.11038	1
YKL133C	YKL133C	YMR115W	MGR3	0.0771	0.15402	1
YKL141W	SDH3	YMR118C	SHH3	0.18768	0.09777	1
YKL187C	YKL187C	YLR413W	YLR413W	0.19712	0.14438	1
YKR072C	SIS2	YOR054C	VHS3	0.11413	0.10576	0
YKR075C	YKR075C	YOR062C	YOR062C	0.14839	0.12011	0
YKR077W	MSA2	YOR066W	MSA1	0.12881	0.16861	1
YKR078W	YKR078W	YOR069W	VPS5	0.12553	0.1394	0
YKR084C	HBS1	YOR076C	SKI7	0.16871	0.0833	1
YKR089C	TGL4	YOR081C	TGL5	0.06008	0.07697	1
YKR091W	SRL3	YOR083W	WHI5	0.18614	0.13182	1
YLL010C	PSR1	YLR019W	PSR2	0.11256	0.10005	0
YLL012W	YEH1	YLR020C	YEH2	0.07509	0.06495	0
YLL021W	SPA2	YLR313C	SPH1	0.19845	0.23731	1
YLR028C	ADE16	YMR120C	ADE17	0.05838	0.04169	1
YLR029C	RPL15A	YMR121C	RPL15B	0.08189	0.06445	0
YLR031W	YLR031W	YMR124W	YMR124W	0.2598	0.13198	1
YLR174W	IDP2	YNL009W	IDP3	0.0491	0.05674	0
YLR187W	SKG3	YNL278W	CAF120	0.16634	0.15051	0
YLR249W	YEF3	YNL014W	HEF3	0.10988	0.06241	1
YLR260W	LCB5	YOR171C	LCB4	0.06916	0.07221	0
YLR264W	RPS28B	YOR167C	RPS28A	0.01679	0.02094	0
YLR266C	PDR8	YOR162C	YRR1	NaN	NaN	NaN
YLR270W	DCS1	YOR173W	DCS2	0.04652	0.04949	0
YLR273C	PIG1	YOR178C	GAC1	0.2102	0.14876	1
YLR277C	YSH1	YOR179C	SYC1	0.04303	0.11985	1
YLR287C-A	RPS30A	YOR182C	RPS30B	0.15922	0.13214	0
YLR293C	GSP1	YOR185C	GSP2	0.01761	0.01635	0
YLR300W	EXG1	YOR190W	SPR1	0.11838	0.09605	1
YLR433C	CNA1	YML057W	CMP2	0.07429	0.04407	1
YLR437C	DIF1	YML058W	SML1	0.17558	0.13939	0
YLR441C	RPS1A	YML063W	RPS1B	0.05448	0.05254	0
YLR442C	SIR3	YML065W	ORC1	0.07171	0.1552	1
YLR448W	RPL6B	YML073C	RPL6A	0.14816	0.1013	1
YLR449W	FPR4	YML074C	FPR3	0.14313	0.1145	1
YLR450W	HMG2	YML075C	HMG1	0.07088	0.07484	0
YLR456W	YLR456W	YPR172W	YPR172W	0.0582	0.10024	1
YLR457C	NBP1	YPR174C	YPR174C	0.10554	0.13663	0
YML007W	YAP1	YDR423C	CAD1	0.16416	0.14628	0
YML056C	IMD4	YLR432W	IMD3	0.10572	0.11333	0
YML100W	TSL1	YMR261C	TPS3	0.06749	0.08059	1
YML106W	URA5	YMR271C	URA10	0.08267	0.03336	1
YML109W	ZDS2	YMR273C	ZDS1	0.18379	0.13851	1
YML111W	BUL2	YMR275C	BUL1	0.07796	0.0789	0
YML116W	ATR1	YMR279C	YMR279C	0.10035	0.07755	1
YML118W	NGL3	YMR285C	NGL2	0.06657	0.13008	1
YML124C	TUB3	YML085C	TUB1	0.02728	0.02673	0
YML125C	PGA3	YML087C	AIM33	0.08789	0.0926	0
YMR008C	PLB1	YOL011W	PLB3	0.09618	0.10857	0
YMR119W	ASI1	YNL008C	ASI3	0.13951	0.18804	1
YMR175W	SIP18	YPL223C	GRE1	0.09474	0.12416	0
YMR177W	MMT1	YPL224C	MMT2	0.12574	0.09766	1
YMR180C	CTL1	YPL228W	CET1	0.08754	0.19769	1
YMR181C	YMR181C	YPL229W	YPL229W	0.12035	0.12987	0
YMR182C	RGM1	YPL230W	USV1	0.23362	0.15375	1
YMR183C	SSO2	YPL232W	SSO1	0.07664	0.07882	0
YMR186W	HSC82	YPL240C	HSP82	0.05648	0.08133	1
YMR192W	GYL1	YPL249C	GYP5	0.17211	0.20062	1
YMR194W	RPL36A	YPL249C-A	RPL36B	0.13247	0.10622	0
YMR198W	CIK1	YPL253C	VIK1	0.13689	0.12531	0
YMR199W	CLN1	YPL256C	CLN2	0.08529	0.09358	0
YMR206W	YMR206W	YNR014W	YNR014W	0.18815	0.15143	0
YMR207C	HFA1	YNR016C	ACC1	0.05495	0.07594	1
YMR230W	RPS10B	YOR293W	RPS10A	0.10449	0.07412	0
YMR233W	TRI1	YOR295W	UAF30	0.17471	0.08647	1
YMR237W	BCH1	YOR299W	BUD7	0.09497	0.07802	1
YMR242C	RPL20A	YOR312C	RPL20B	0.09358	0.10287	0
YMR243C	ZRC1	YOR316C	COT1	0.09663	0.08907	0
YMR246W	FAA4	YOR317W	FAA1	0.10875	0.0968	0
YMR251W-A	HOR7	YOL052C-A	DDR2	0.10251	0.04013	1
YMR264W	CUE1	YML101C	CUE4	0.10066	0.29873	1
YNL001W	DOM34	YCL001W-B	YCL001W-B	0.04162	0.04097	0
YNL052W	COX5A	YIL111W	COX5B	0.07621	0.11987	1
YNL065W	AQR1	YIL120W	QDR1	0.088	0.06472	1
YNL087W	TCB2	YOR086C	TCB1	0.09702	0.08039	1
YNL093W	YPT53	YOR089C	VPS21	0.09218	0.0396	1
YNL095C	YNL095C	YOR092W	ECM3	0.1234	0.12243	0
YNL096C	RPS7B	YOR096W	RPS7A	0.1371	0.10843	0
YNL098C	RAS2	YOR101W	RAS1	0.13495	0.12058	0
YNL104C	LEU4	YOR108W	LEU9	0.05754	0.07079	1
YNL106C	INP52	YOR109W	INP53	0.10218	0.05913	1
YNL108C	YNL108C	YOR110W	TFC7	0.06125	0.0979	1
YNL195C	YNL195C	YDL223C	HBT1	0.26443	0.20103	1
YNL270C	ALP1	YEL063C	CAN1	0.07316	0.04045	1
YNL283C	WSC2	YOL105C	WSC3	0.16906	0.21921	1
YNL293W	MSB3	YOL112W	MSB4	0.07635	0.06658	0
YNL298W	CLA4	YOL113W	SKM1	0.11	0.06929	1
YNL299W	TRF5	YOL115W	PAP2	0.06599	0.07718	0
YNL301C	RPL18B	YOL120C	RPL18A	0.16337	0.08288	1
YNL302C	RPS19B	YOL121C	RPS19A	0.0729	0.0767	0
YNL307C	MCK1	YOL128C	YGK3	0.05856	0.08628	1
YNL309W	STB1	YOL131W	YOL131W	0.12196	0.21571	1
YNR034W-A	YNR034W-A	YCR075W-A	YCR075W-A	0.09948	0.08765	0
YOL036W	YOL036W	YIR016W	YIR016W	0.17371	0.19075	0
YOL091W	SPO21	YBR148W	YSW1	0.09793	0.18449	1
YOR016C	ERP4	YAL007C	ERP2	0.09486	0.09567	0
YOR044W	IRC23	YDR275W	BSC2	0.17911	0.1491	0
YOR153W	PDR5	YDR406W	PDR15	NaN	NaN	NaN
YOR186W	YOR186W	YLR297W	YLR297W	0.14785	0.30106	1
YOR204W	DED1	YPL119C	DBP1	0.16161	0.07564	1
YOR222W	ODC2	YPL134C	ODC1	0.09675	0.05053	1
YOR226C	ISU2	YPL135W	ISU1	0.03096	0.02941	0
YOR227W	HER1	YPL137C	GIP3	0.12465	0.12736	0
YOR229W	WTM2	YPL139C	UME1	0.05399	0.16052	1
YOR231W	MKK1	YPL140C	MKK2	0.09046	0.08919	0
YOR233W	KIN4	YPL141C	FRK1	0.14925	0.10819	1
YOR234C	RPL33B	YPL143W	RPL33A	0.05404	0.06052	0
YOR237W	HES1	YPL145C	KES1	0.11134	0.08514	1
YOR247W	SRL1	YPL163C	SVS1	0.2293	0.23027	0
YOR256C	TRE2	YPL176C	TRE1	0.11922	0.09611	1
YPL112C	PEX25	YOR193W	PEX27	0.11617	0.26646	1
YPL130W	SPO19	YOR214C	YOR214C	NaN	NaN	NaN
YPL250C	ICY2	YMR195W	ICY1	0.22031	0.22606	0
YPR162C	ORC4	YLR453C	RIF2	0.15605	0.07772	1

## Sheet: Gene_properties
ORF-A	Gene-A	ORF-B	Gene-B	IDC (aa), X-A	IDC (aa),X-B	Fit, X-A	Fit X-B	Functional category	CAI, X-A	CAI, X-B	CAI-diff	Function-A	Function-B
YAL015C	NTG1	YOL043C	NTG2	146	NaN	1.005	1.001	0	0.12	0.118	0.002	eNdonuclease Three-like Glycosylase	eNdonuclease Three-like Glycosylase
YAL017W	PSK1	YOL045W	PSK2	698	NaN	1.001	0.994	1	0.126	0.151	0.025	Pas domain-containing Serine/threonine protein Kinase	Pas domain-containing Serine/threonine protein Kinase
YAL023C	PMT2	YOR321W	PMT3	105	NaN	1.006	0.999	2	0.24	0.145	0.095	Protein O-MannosylTransferase	Protein O-MannosylTransferase
YAL028W	FRT2	YOR324C	FRT1	299	NaN	0.971	0.978	0	0.113	0.121	0.008	Functionally Related to TCP1	Functionally Related to TCP1
YAL029C	MYO4	YOR326W	MYO2	221	NaN	0.999	NaN	0	0.15	0.193	0.043	MYOsin	MYOsin
YAL030W	SNC1	YOR327C	SNC2	55	NaN	1.005	0.932	0	0.132	0.219	0.087	Suppressor of the Null allele of CAP	Suppressor of the Null allele of CAP
YAL034C	FUN19	YOR338W	YOR338W	249	NaN	1.003	0.997	1	0.125	0.131	0.006	Function Unknown Now
YAL037W	YAL037W	YOR342C	YOR342C	35	NaN	1.007	0.989	0	0.094	0.145	0.051
YAL038W	CDC19	YOR347C	PYK2	10	NaN	NaN	1.003	2	0.893	0.13	0.763	Cell Division Cycle	PYruvate Kinase
YAL051W	OAF1	YOR363C	PIP2	382	NaN	1.023	1.001	1	0.142	0.134	0.008	Oleate-Activated transcription Factor	Peroxisome Induction Pathway
YAL053W	FLC2	YOR365C	YOR365C	183	NaN	0.994	0.978	0	0.165	0.117	0.048	FLavin Carrier
YAL056W	GPB2	YOR371C	GPB1	212	NaN	1.034	1.036	0	0.114	0.133	0.019
YAL062W	GDH3	YOR375C	GDH1	11	NaN	0.999	0.989	2	0.156	0.586	0.43	Glutamate DeHydrogenase	Glutamate DeHydrogenase
YAR002C-A	ERP1	YGL002W	ERP6	19	32	0.986	1.005	0	0.325	0.157	0.168	Emp24p/Erv25p Related Protein	Emp24p/Erv25p Related Protein
YBL005W	PDR3	YGL013C	PDR1	272	292	1.002	0.984	1	0.148	0.142	0.006	Pleiotropic Drug Resistance	Pleiotropic Drug Resistance
YBL009W	ALK2	YGL021W	ALK1	390	445	0.951	0.991	1	0.141	0.142	0.001
YBL027W	RPL19B	YBR084C-A	RPL19A	83	83	0.855	0.828	3	0.708	0.686	0.022	Ribosomal Protein of the Large subunit	Ribosomal Protein of the Large subunit
YBL030C	PET9	YBR085W	AAC3	102	93	NaN	0.989	2	0.538	0.198	0.34	PETite	ADP/ATP Carrier
YBL039C	URA7	YJR103W	URA8	41	NaN	0.929	1.004	2	0.309	0.154	0.155	URAcil requiring	URAcil requiring
YBL043W	ECM13	YJR115W	YJR115W	153	NaN	0.957	0.986	0	0.173	0.099	0.074	ExtraCellular Mutant
YBL054W	TOD6	YER088C	DOT6	420	546	1.028	1.045	1	0.142	0.167	0.025	Twin Of Dot6p	Disruptor Of Telomeric silencing
YBL056W	PTC3	YER089C	PTC2	185	175	0.987	1.016	0	0.175	0.142	0.033	Phosphatase Two C	Phosphatase Two C
YBL059W	YBL059W	YER093C-A	AIM11	45	40	0.995	0.987	0	0.089	0.118	0.029		Altered Inheritance rate of Mitochondria
YBL061C	SKT5	YER096W	SHC1	398	229	0.979	1.001	0	0.113	0.146	0.033		Sporulation-specific Homolog of CSD4
YBL067C	UBP13	YER098W	UBP9	391	466	0.949	1.021	0	0.145	0.135	0.01	UBiquitin-specific Protease	UBiquitin-specific Protease
YBL068W	PRS4	YER099C	PRS2	28	16	0.963	NaN	2	0.198	0.133	0.065	PhosphoRibosylpyrophosphate Synthetase	PhosphoRibosylpyrophosphate Synthetase
YBL069W	AST1	YER101C	AST2	34	31	0.947	1.002	0	0.169	0.147	0.022	ATPase STabilizing	ATPase STabilizing
YBL072C	RPS8A	YER102W	RPS8B	76	76	0.922	NaN	3	0.747	0.718	0.029	Ribosomal Protein of the Small subunit	Ribosomal Protein of the Small subunit
YBL075C	SSA3	YER103W	SSA4	115	114	1	NaN	0	0.177	0.184	0.007	Stress-Seventy subfamily A	Stress-Seventy subfamily A
YBL079W	NUP170	YER105C	NUP157	263	198	0.953	NaN	0	0.151	0.133	0.018	NUclear Pore	NUclear Pore
YBL085W	BOI1	YER114C	BOI2	749	801	0.993	0.991	0	0.132	0.132	0	Bem1 (One) Interacting protein	Bem1 (One) Interacting protein
YBL087C	RPL23A	YER117W	RPL23B	15	15	0.881	0.989	3	0.624	0.648	0.024	Ribosomal Protein of the Large subunit	Ribosomal Protein of the Large subunit
YBL089W	AVT5	YER119C	AVT6	51	49	0.914	0.974	0	0.098	0.101	0.003	Amino acid Vacuolar Transport	Amino acid Vacuolar Transport
YBL091C-A	SCS22	YER120W	SCS2	59	129	0.956	0.989	0	0.117	0.194	0.077	Suppressor of Choline Sensitivity	Suppressor of Choline Sensitivity
YBL101C	ECM21	YPR030W	CSR2	662	NaN	0.995	0.935	0	0.124	0.128	0.004	ExtraCellular Mutant	Chs5 Spa2 Rescue
YBL106C	SRO77	YPR032W	SRO7	182	NaN	0.995	0.972	0	0.124	0.129	0.005	Suppressor of rho3	Suppressor of rho3
YBR001C	NTH2	YDR001C	NTH1	131	101	0.98	1.016	2	0.123	0.168	0.045	Neutral TreHalase	Neutral TreHalase
YBR005W	RCR1	YDR003W	RCR2	105	105	1.022	0.998	0	0.074	0.098	0.024	Resistance to Congo Red	Resistance to Congo Red
YBR014C	GRX7	YDL010W	GRX6	79	107	0.973	0.961	0	0.154	0.109	0.045	GlutaRedoXin	GlutaRedoXin
YBR020W	GAL1	YDR009W	GAL3	36	41	0.986	NaN	2	0.194	0.137	0.057	GALactose metabolism	GALactose metabolism
YBR024W	SCO2	YBR037C	SCO1	84	101	1.004	NaN	0	0.155	0.111	0.044	Suppressor of Cytochrome Oxidase deficiency	Suppressor of Cytochrome Oxidase deficiency
YBR031W	RPL4A	YDR012W	RPL4B	94	94	0.915	NaN	3	0.803	0.812	0.009	Ribosomal Protein of the Large subunit	Ribosomal Protein of the Large subunit
YBR033W	EDS1	YKL038W	RGT1	395	NaN	0.932	1.003	1	0.116	0.113	0.003	Expression Dependent on Slt2	Restores Glucose Transport
YBR042C	CST26	YDR018C	YDR018C	51	63	0.939	1.01	0	0.133	0.139	0.006	Chromosome STability
YBR048W	RPS11B	YDR025W	RPS11A	30	30	0.817	0.833	3	0.733	0.705	0.028	Ribosomal Protein of the Small subunit	Ribosomal Protein of the Small subunit
YBR049C	REB1	YDR026C	NSI1	564	306	NaN	0.998	1	0.199	0.155	0.044	RNA polymerase I Enhancer Binding protein	NTS1 SIlencing protein 1
YBR052C	RFS1	YDR032C	PST2	12	9	1.005	1.002	0	0.149	0.367	0.218	Rad55 (Fifty-five) Suppressor	Protoplasts-SecreTed
YBR054W	YRO2	YDR033W	MRH1	73	50	1.006	1.006	0	0.457	0.508	0.051		Membrane protein Related to Hsp3p
YBR066C	NRG2	YDR043C	NRG1	154	180	1.011	1.026	1	0.124	0.106	0.018	Negative Regulator of Glucose-controlled genes	Negative Regulator of Glucose-repressed genes
YBR068C	BAP2	YDR046C	BAP3	116	105	0.981	1.003	2	0.159	0.156	0.003	Branched-chain Amino acid Permease	Branched-chain Amino acid Permease
YBR078W	ECM33	YDR055W	PST1	96	100	1.001	1.003	0	0.605	0.267	0.338	ExtraCellular Mutant	Protoplasts-SecreTed
YBR082C	UBC4	YDR059C	UBC5	4	5	0.85	0.999	0	0.313	0.186	0.127	UBiquitin-Conjugating	UBiquitin-Conjugating
YBR089C-A	NHP6B	YPR052C	NHP6A	70	NaN	NaN	1.018	1	0.265	0.351	0.086	Non-Histone Protein	Non-Histone Protein
YBR104W	YMC2	YPR058W	YMC1	85	NaN	0.975	0.98	0	0.119	0.145	0.026	Yeast Mitochondrial Carrier	Yeast Mitochondrial Carrier
YBR117C	TKL2	YPR074C	TKL1	27	NaN	NaN	0.901	2	0.168	0.489	0.321	TransKetoLase	TransKetoLase
YBR118W	TEF2	YPR080W	TEF1	67	NaN	0.944	NaN	0	0.876	0.871	0.005	Translation Elongation Factor	Translation Elongation Factor
YBR121C	GRS1	YPR081C	GRS2	56	NaN	0.995	NaN	0	0.416	0.134	0.282	Glycyl-tRNA Synthase	Glycyl-tRNA Synthase
YBR140C	IRA1	YOL081W	IRA2	751	NaN	NaN	0.967	0	0.14	0.139	0.001	Inhibitory Regulator of the RAS-cAMP pathway	Inhibitory Regulator of the RAS-cAMP pathway
YBR145W	ADH5	YOL086C	ADH1	5	NaN	0.99	0.938	2	0.253	0.811	0.558	Alcohol DeHydrogenase	Alcohol DeHydrogenase
YBR147W	RTC2	YOL092W	YOL092W	104	NaN	0.985	0.969	0	0.113	0.155	0.042	Restriction of Telomere Capping	Yeast PQ-loop protein
YBR150C	TBS1	YOL089C	HAL9	467	NaN	0.984	1.053	1	0.14	0.139	0.001	ThiaBendazole Sensitive	HALotolerance
YBR161W	CSH1	YPL057C	SUR1	60	NaN	1.007	0.985	2	0.134	0.157	0.023	CSG1/SUR1 Homolog	SUppressor of Rvs161 and rvs167 mutations
YBR169C	SSE2	YPL106C	SSE1	118	NaN	0.976	0.484	0	0.192	0.521	0.329	Stress Seventy subfamily E	Stress Seventy subfamily E
YBR172C	SMY2	YPL105C	SYH1	554	NaN	0.983	0.961	0	0.157	0.162	0.005	Suppressor of MYo2-66	SmY2 Homolog
YBR177C	EHT1	YPL095C	EEB1	38	NaN	1.001	0.983	0	0.166	0.143	0.023	Ethanol Hexanoyl Transferase	Ethyl Ester Biosynthesis
YBR181C	RPS6B	YPL090C	RPS6A	70	NaN	0.938	0.914	3	0.846	0.837	0.009	Ribosomal Protein of the Small subunit	Ribosomal Protein of the Small subunit
YBR182C	SMP1	YPL089C	RLM1	209	NaN	0.967	0.99	1	0.112	0.122	0.01	Second MEF2-like Protein 1	Resistance to Lethality of MKK1P386 overexpression
YBR183W	YPC1	YPL087W	YDC1	19	NaN	1	0.974	0	0.116	0.146	0.03	Yeast Phyto-Ceramidase	Yeast DihydroCeramidase
YBR189W	RPS9B	YPL081W	RPS9A	37	NaN	0.677	1.008	3	0.81	0.507	0.303	Ribosomal Protein of the Small subunit	Ribosomal Protein of the Small subunit
YBR191W	RPL21A	YPL079W	RPL21B	56	NaN	NaN	0.864	3	0.691	0.733	0.042	Ribosomal Protein of the Large subunit	Ribosomal Protein of the Large subunit
YBR197C	YBR197C	YPL077C	YPL077C	151	NaN	0.988	NaN	0	0.105	0.096	0.009
YBR210W	ERV15	YGL054C	ERV14	6	5	0.999	0.892	0	0.105	0.311	0.206	ER Vesicle Protein	ER Vesicle
YBR214W	SDS24	YGL056C	SDS23	218	227	0.987	0.999	0	0.144	0.116	0.028	homolog of S. pombe SDS23	homolog of S. pombe SDS23
YBR216C	YBP1	YGL060W	YBP2	128	125	0.965	0.989	0	0.141	0.148	0.007	Yap1-Binding Protein	Yap1-Binding Protein
YBR218C	PYC2	YGL062W	PYC1	74	69	0.983	1	2	0.308	0.261	0.047	PYruvate Carboxylase	PYruvate Carboxylase
YBR238C	YBR238C	YGL107C	RMD9	181	170	0.938	NaN	0	0.24	0.141	0.099		Required for Meiotic nuclear Division
YBR241C	YBR241C	YGL104C	VPS73	34	29	1.007	0.994	0	0.108	0.12	0.012		Vacuolar Protein Sorting
YBR242W	YBR242W	YGL101W	YGL101W	32	8	0.97	NaN	0	0.146	0.184	0.038
YBR270C	BIT2	YJL058C	BIT61	277	NaN	1.02	1.008	0	0.103	0.124	0.021	Binding partner of Tor2p	Binding partner of Tor2p
YBR273C	UBX7	YJL048C	UBX6	227	NaN	1.002	1	0	0.144	0.136	0.008	UBiquitin regulatory X	UBiquitin regulatory X
YBR278W	DPB3	YJL065C	DLS1	131	NaN	0.972	0.999	0	0.118	0.11	0.008	DNA Polymerase B (II) subunit	Dpb3-Like Subunit of ISW2/yCHRAC complex
YBR284W	YBR284W	YJL070C	YJL070C	55	NaN	0.999	0.994	2	0.112	0.14	0.028
YCL011C	GBP2	YNL004W	HRB1	142	NaN	0.991	1.006	0	0.168	0.148	0.02	G-strand Binding Protein	Hypothetical RNA-Binding protein
YCL024W	KCC4	YDR507C	GIN4	619	656	0.969	NaN	1	0.114	0.158	0.044		Growth Inhibitory
YCL025C	AGP1	YDR508C	GNP1	138	158	1.009	0.781	2	0.25	0.196	0.054	high-Affinity Glutamine Permease	GlutamiNe Permease
YCL035C	GRX1	YDR513W	GRX2	4	20	0.954	1.002	0	0.194	0.212	0.018	GlutaRedoXin	GlutaRedoXin
YCL036W	GFD2	YDR514C	YDR514C	208	145	1.011	0.941	0	0.095	0.11	0.015	Great for Full DEAD box protein activity
YCL037C	SRO9	YDR515W	SLF1	295	310	0.972	0.997	0	0.285	0.156	0.129	Suppressor of rho3	SuLFide production
YCL040W	GLK1	YDR516C	EMI2	61	68	1.005	1.002	2	0.158	0.178	0.02	GLucoKinase	Early Meiotic Induction
YCL043C	PDI1	YDR518W	EUG1	155	146	NaN	NaN	0	0.404	0.2	0.204	Protein Disulfide Isomerase	ER protein Unnecessary for Growth
YCL048W	SPS22	YDR522C	SPS2	81	102	1	0.959	0	0.168	0.16	0.008	SPorulation Specific 2 too (2)	SPorulation Specific
YCL050C	APA1	YDR530C	APA2	73	71	1.002	0.983	2	0.331	0.141	0.19	AP4A phosphorylase	AP4A phosphorylase
YCL051W	LRE1	YDR528W	HLR1	369	277	1.005	1.005	0	0.121	0.142	0.021	Laminarase REsistance	Homologue of LRe1
YCR005C	CIT2	YNR001C	CIT1	47	NaN	1.019	0.989	2	0.186	0.254	0.068	CITrate synthase	CITrate synthase
YCR010C	ADY2	YNR002C	ATO2	51	NaN	1.019	0.961	0	0.212	0.157	0.055	Accumulation of DYads	Ammonia (Ammonium) Transport Outward
YCR024C-A	PMP1	YEL017C-A	PMP2	9	12	0.981	1.005	2	0.672	0.544	0.128	Plasma Membrane Proteolipid	Plasma Membrane Proteolipid
YCR026C	NPP1	YEL016C	NPP2	92	32	0.993	1.002	0	0.118	0.114	0.004	ecto-Nucleotide Pyrophosphatase/Phosphodiesterase	ecto-Nucleotide Pyrophosphatase/Phosphodiesterase
YCR031C	RPS14A	YJL191W	RPS14B	48	NaN	0.87	1.002	3	0.805	0.59	0.215	Ribosomal Protein of the Small subunit	Ribosomal Protein of the Small subunit
YCR034W	FEN1	YJL196C	ELO1	56	NaN	0.911	0.955	0	0.239	0.134	0.105	fatty acid ELOngation	ELOngation defective
YCR037C	PHO87	YJL198W	PHO90	269	NaN	0.991	0.974	0	0.168	0.176	0.008	PHOsphate metabolism	PHOsphate metabolism
YCR048W	ARE1	YNR019W	ARE2	117	NaN	0.932	0.958	0	0.114	0.192	0.078	Acyl-coenzyme A: cholesterol acyl transferase-Related Enzyme	Acyl-coenzyme A: cholesterol acyl transferase-Related Enzyme
YCR052W	RSC6	YNR023W	SNF12	146	NaN	NaN	NaN	0	0.13	0.124	0.006	Remodel the Structure of Chromatin	Sucrose NonFermenting
YCR067C	SED4	YNR026C	SEC12	634	NaN	0.92	NaN	0	0.134	0.137	0.003	Suppressor of Erd2 Deletion	SECretory
YCR069W	CPR4	YNR028W	CPR8	59	NaN	1.015	0.989	0	0.181	0.137	0.044	Cyclosporin-sensitive Proline Rotamase	Cyclosporin-sensitive Proline Rotamase
YCR073C	SSK22	YNR031C	SSK2	314	NaN	1.012	0.995	1	0.129	0.145	0.016	Suppressor of Sensor Kinase	Suppressor of Sensor Kinase
YCR073W-A	SOL2	YNR034W	SOL1	62	NaN	1.008	0.993	2	0.116	0.121	0.005	Suppressor Of Los1-1	Suppressor Of Los1-1
YCR089W	FIG2	YNR044W	AGA1	1569	NaN	0.873	1.002	0	0.132	0.135	0.003	Factor-Induced Gene	a-AGglutinin
YCR091W	KIN82	YNR047W	FPK1	429	NaN	1.007	1.008	1	0.128	0.144	0.016	protein KINase	FliPase Kinase 1
YCR094W	CDC50	YNR048W	YNR048W	63	NaN	NaN	0.993	0	0.13	0.119	0.011	Cell Division Cycle
YDL012C	YDL012C	YBR016W	YBR016W	91	83	1.019	1.005	0	0.133	0.106	0.027
YDL019C	OSH2	YAR042W	SWH1	495	420	1.002	1.012	0	0.148	0.176	0.028	OxySterol binding protein Homolog
YDL021W	GPM2	YOL056W	GPM3	18	NaN	NaN	1.002	2	0.172	0.162	0.01	Glycerate PhosphoMutase	Glycerate PhosphoMutase
YDL022W	GPD1	YOL059W	GPD2	42	NaN	NaN	0.994	2	0.46	0.212	0.248	Glycerol-3-Phosphate Dehydrogenase	Glycerol-3-Phosphate Dehydrogenase
YDL036C	PUS9	YOL066C	RIB2	105	NaN	1	NaN	0	0.128	0.135	0.007	PseudoUridine Synthase	RIBoflavin biosynthesis
YDL042C	SIR2	YOL068C	HST1	195	NaN	NaN	0.985	0	0.148	0.133	0.015	Silent Information Regulator	Homolog of SIR Two (SIR2)
YDL048C	STP4	YLR375W	STP3	359	NaN	1	0.989	1	0.141	0.12	0.021	protein with similarity to Stp1p	protein with similarity to Stp1p
YDL061C	RPS29B	YLR388W	RPS29A	2	NaN	0.94	0.829	3	0.76	0.653	0.107	Ribosomal Protein of the Small subunit	Ribosomal Protein of the Small subunit
YDL070W	BDF2	YLR399C	BDF1	348	NaN	0.967	NaN	1	0.162	0.127	0.035	BromoDomain Factor	BromoDomain Factor
YDL075W	RPL31A	YLR406C	RPL31B	21	NaN	NaN	0.971	3	0.737	0.63	0.107	Ribosomal Protein of the Large subunit	Ribosomal Protein of the Large subunit
YDL079C	MRK1	YMR139W	RIM11	175	NaN	1	0.978	1	0.143	0.155	0.012	Mds1p Related Kinase	Regulator of IME2
YDL082W	RPL13A	YMR142C	RPL13B	77	NaN	0.852	NaN	3	0.652	0.742	0.09	Ribosomal Protein of the Large subunit	Ribosomal Protein of the Large subunit
YDL083C	RPS16B	YMR143W	RPS16A	31	NaN	0.779	0.729	3	0.764	0.677	0.087	Ribosomal Protein of the Small subunit	Ribosomal Protein of the Small subunit
YDL085W	NDE2	YMR145C	NDE1	119	NaN	1.005	0.996	2	0.139	0.261	0.122	NADH Dehydrogenase, External	NADH Dehydrogenase, External
YDL088C	ASM4	YMR153W	NUP53	337	NaN	0.998	0.986	0	0.139	0.109	0.03	Anti-Suppressor in Multicopy	NUclear Pore
YDL109C	YDL109C	YGL144C	ROG1	152	165	0.999	0.996	0	0.128	0.131	0.003		Revertant Of Glycogen synthase kinase mutation
YDL137W	ARF2	YDL192W	ARF1	19	19	0.994	0.957	0	0.387	0.524	0.137	ADP-Ribosylation Factor	ADP-Ribosylation Factor
YDL155W	CLB3	YLR210W	CLB4	152	NaN	0.972	1.008	0	0.13	0.131	0.001	CycLin B	CycLin B
YDL161W	ENT1	YLR206W	ENT2	277	NaN	1.006	1.013	0	0.14	0.183	0.043	Epsin N-Terminal homology	Epsin N-Terminal homology
YDL179W	PCL9	YDL127W	PCL2	152	155	0.943	1.027	0	0.115	0.13	0.015	Pho85 CycLin	Pho85 CycLin
YDL181W	INH1	YDL130W-A	STF1	45	61	0.923	0.997	0	0.13	0.172	0.042	INHibitor (of F1F-ATPase)	STabilizing Factor
YDL182W	LYS20	YDL131W	LYS21	48	61	0.974	0.948	2	0.321	0.329	0.008	LYSine requiring	LYSine
YDL184C	RPL41A	YDL133C-A	RPL41B	25	25	0.929	0.925	3	0.417	0.439	0.022	Ribosomal Protein of the Large subunit	Ribosomal Protein of the Large subunit
YDL188C	PPH22	YDL134C	PPH21	92	78	NaN	0.908	0	0.16	0.146	0.014	Protein PHosphatase	Protein PHosphatase
YDL191W	RPL35A	YDL136W	RPL35B	26	26	0.993	0.995	3	0.798	0.759	0.039	Ribosomal Protein of the Large subunit	Ribosomal Protein of the Large subunit
YDL194W	SNF3	YDL138W	RGT2	318	283	1.018	0.976	0	0.13	0.119	0.011	Sucrose NonFermenting	Restores Glucose Transport
YDL204W	RTN2	YDR233C	RTN1	152	96	1.007	0.99	0	0.184	0.398	0.214	ReTiculoN-like	ReTiculoN-like
YDL211C	YDL211C	YNL176C	TDA7	115	NaN	1.001	1.014	0	0.113	0.093	0.02		Topoisomerase I Damage Affected
YDL214C	PRR2	YNL183C	NPR1	410	NaN	1.002	0.968	1	0.134	0.14	0.006	Pheromone Response Regulator	Nitrogen Permease Reactivator
YDL222C	FMP45	YNL194C	YNL194C	91	NaN	0.984	0.98	0	0.112	0.115	0.003	Found in Mitochondrial Proteome
YDL224C	WHI4	YNL197C	WHI3	477	NaN	0.99	0.868	0	0.122	0.143	0.021	WHIskey	WHIskey
YDL226C	GCS1	YNL204C	SPS18	210	NaN	0.948	0.989	0	0.149	0.129	0.02	Growth Cold Sensitive	SPorulation-Specific
YDL229W	SSB1	YNL209W	SSB2	79	NaN	0.968	NaN	0	0.82	0.772	0.048	Stress-Seventy subfamily B	Stress-Seventy subfamily B
YDL239C	ADY3	YNL225C	CNM67	338	NaN	1.008	NaN	0	0.132	0.145	0.013	Accumulation of DYads	Chaotic Nuclear Migration
YDR028C	REG1	YBR050C	REG2	686	108	NaN	0.981	0	0.146	0.138	0.008	REsistance to Glucose repression	REsistance to Glucose repression
YDR034W-B	YDR034W-B	YBR056W-A	YBR056W-A	29	9	NaN	NaN	0	0.31	0.178	0.132
YDR066C	RTR2	YER139C	RTR1	55	79	1.001	0.867	0	0.086	0.142	0.056	Regulator of TRanscription	Regulator of TRanscription
YDR069C	DOA4	YER144C	UBP5	366	295	NaN	0.997	0	0.154	0.125	0.029	Degradation Of Alpha	UBiquitin-specific Protease
YDR077W	SED1	YER150W	SPI1	176	36	0.998	1.005	0	0.52	0.171	0.349	Suppression of Exponential Defect	Stationary Phase Induced
YDR085C	AFR1	YER158C	YER158C	349	437	1.001	1.008	0	0.131	0.129	0.002	Alpha-Factor Receptor regulator
YDR093W	DNF2	YER166W	DNF1	578	542	1.013	1.009	0	0.153	0.163	0.01	Drs2 Neo1 Family	Drs2 Neo1 Family
YDR096W	GIS1	YER169W	RPH1	578	461	0.992	0.997	1	0.149	0.118	0.031	GIg1-2 Suppressor	Regulator of PHR1
YDR098C	GRX3	YER174C	GRX4	64	49	0.99	1.011	0	0.182	0.144	0.038	GlutaRedoXin	GlutaRedoXin
YDR099W	BMH2	YER177W	BMH1	74	66	1.016	0.968	0	0.385	0.323	0.062	Brain Modulosignalin Homologue	Brain Modulosignalin Homologue
YDR107C	TMN2	YLR083C	EMP70	36	NaN	0.998	1.009	0	0.129	0.189	0.06	TransMembrane Nine
YDR111C	ALT2	YLR089C	ALT1	26	NaN	1.003	0.863	2	0.158	0.211	0.053	ALanine Transaminase	ALanine Transaminase
YDR122W	KIN1	YLR096W	KIN2	721	NaN	1.003	1.033	1	0.127	0.128	0.001	KINase	KINase
YDR125C	ECM18	YLR099C	ICT1	54	NaN	1.004	0.982	0	0.129	0.112	0.017	ExtraCellular Mutant	Increased Copper Tolerance
YDR132C	YDR132C	YLR108C	YLR108C	72	NaN	1.002	1.009	0	0.132	0.149	0.017
YDR134C	YDR134C	YLR110C	CCW12	47	NaN	1.004	0.901	0	0.71	0.87	0.16	Covalently bound Cell Wall protein	Covalently linked Cell Wall protein
YDR144C	MKC7	YLR120C	YPS1	154	NaN	0.96	1.01	0	0.145	0.149	0.004	Multicopy suppressor of Kex2 Cold sensitivity	YaPSin
YDR146C	SWI5	YLR131C	ACE2	499	NaN	0.838	0.922	1	0.143	0.119	0.024	SWItching deficient	Activator of CUP1 Expression
YDR147W	EKI1	YLR133W	CKI1	139	NaN	1.009	0.994	2	0.134	0.154	0.02	Ethanolamine KInase	Choline KInase
YDR151C	CTH1	YLR136C	TIS11	194	NaN	1.001	1.003	0	0.122	0.145	0.023	Cysteine-Three-Histidine	similar to the mammalian TPA Induced Sequence gene family
YDR178W	SDH4	YLR164W	SHH4	22	NaN	0.97	1.01	2	0.194	0.117	0.077	Succinate DeHydrogenase	SDH4 Homolog
YDR185C	UPS3	YLR168C	UPS2	34	NaN	1.005	0.984	0	0.116	0.172	0.056	UnProceSsed	UnProceSsed
YDR200C	VPS64	YLR238W	FAR10	302	NaN	0.748	1.003	0	0.121	0.111	0.01	Vacuolar Protein Sorting	Factor ARrest
YDR206W	EBS1	YLR233C	EST1	378	NaN	0.985	0.971	0	0.117	0.135	0.018	Est1-like Bcy1 Suppressor	Ever Shorter Telomeres
YDR213W	UPC2	YLR228C	ECM22	571	NaN	0.992	1.004	1	0.123	0.122	0.001	UPtake Control	ExtraCellular Mutant
YDR222W	YDR222W	YLR225C	YLR225C	40	NaN	1.003	0.985	0	0.185	0.138	0.047
YDR223W	CRF1	YLR223C	IFH1	222	NaN	1.001	NaN	0	0.104	0.154	0.05	Co-Repressor with FHL1	Interacts with Fork Head
YDR247W	VHS1	YPL026C	SKS1	149	NaN	1.015	0.997	1	0.169	0.151	0.018	Viable in a Hal3 Sit4 background	Suppressor Kinase of SNF3
YDR251W	PAM1	YPL032C	SVL3	475	NaN	0.995	0.984	0	0.126	0.164	0.038	Pp2A Multicopy suppressor	Styryl dye Vacuolar Localization
YDR252W	BTT1	YPL037C	EGD1	75	NaN	0.996	0.936	0	0.121	0.615	0.494	BTf Three	Enhancer of Gal4 DNA binding
YDR253C	MET32	YPL038W	MET31	138	NaN	0.956	0.996	1	0.122	0.095	0.027	METhionine requiring	METhionine requiring
YDR259C	YAP6	YOR028C	CIN5	275	NaN	0.999	1.015	1	0.13	0.123	0.007	Yeast homolog of AP-1	Chromosome INstability
YDR263C	DIN7	YOR033C	EXO1	100	NaN	1	1.01	0	0.131	0.14	0.009	DNA Damage INducible	EXOnuclease
YDR264C	AKR1	YOR034C	AKR2	96	NaN	NaN	1.015	0	0.133	0.129	0.004	AnKyrin Repeat containing	AnKyrin Repeat-containing protein
YDR272W	GLO2	YOR040W	GLO4	37	NaN	0.956	1.007	2	0.154	0.14	0.014	GLyOxalase	GLyOxalase
YDR273W	DON1	YOR042W	CUE5	239	NaN	0.95	1.037	0	0.136	0.146	0.01	DONut	Coupling of Ubiquitin conjugation to ER degradation
YDR277C	MTH1	YOR047C	STD1	214	NaN	0.933	1.038	0	0.115	0.116	0.001	MSN Three Homolog	Suppressor of Tbp Deletion
YDR300C	PRO1	YHR033W	YHR033W	79	NaN	NaN	0.913	2	0.198	0.1	0.098	PROline requiring
YDR303C	RSC3	YHR056C	RSC30	223	NaN	NaN	NaN	1	0.154	0.152	0.002	Remodel the Structure of Chromatin	Remodel the Structure of Chromatin
YDR304C	CPR5	YHR057C	CPR2	40	NaN	0.997	1.005	0	0.261	0.135	0.126	Cyclosporin-sensitive Proline Rotamase	Cyclosporin A-sensitive Proline Rotamase
YDR309C	GIC2	YHR061C	GIC1	247	NaN	0.997	1.011	0	0.152	0.139	0.013	GTPase Interactive Component	GTPase Interactive Component
YDR312W	SSF2	YHR066W	SSF1	219	NaN	0.999	0.857	0	0.16	0.189	0.029	Suppressor of ste4 (Four)	Suppressor of ste4 (Four)
YDR326C	YSP2	YHR080C	YHR080C	899	NaN	1.001	1	0	0.146	0.124	0.022	Yeast Suicide Protein	Lipid transfer protein Anchored at Membrane contact sites
YDR341C	YDR341C	YHR091C	MSR1	90	NaN	NaN	NaN	2	0.285	0.109	0.176		Mitochondrial tRNA Synthetase aRginine
YDR342C	HXT7	YHR092C	HXT4	98	NaN	NaN	1.005	2	0.519	0.551	0.032	HeXose Transporter	HeXose Transporter
YDR343C	HXT6	YHR094C	HXT1	100	NaN	NaN	0.998	2	0.519	0.408	0.111	HeXose Transporter	HeXose Transporter
YDR348C	PAL1	YHR097C	YHR097C	438	NaN	0.961	1	0	0.146	0.125	0.021	Pears And Lemons
YDR351W	SBE2	YHR103W	SBE22	504	NaN	0.999	0.999	0	0.111	0.136	0.025	Suppressor of BEm4	similar to SBE2
YDR353W	TRR1	YHR106W	TRR2	29	NaN	NaN	0.998	2	0.315	0.138	0.177	ThioRedoxin Reductase	ThioRedoxin Reductase
YDR358W	GGA1	YHR108W	GGA2	317	NaN	0.936	0.899	0	0.141	0.194	0.053	Golgi-localized, Gamma-adaptin ear homology, Arf-binding protein	Golgi-localized, Gamma-adaptin ear homology, Arf-binding protein
YDR368W	YPR1	YOR120W	GCY1	18	NaN	1.006	0.961	2	0.26	0.209	0.051	Yeast Putative Reductase	Galactose-inducible Crystallin-like Yeast protein
YDR379W	RGA2	YOR127W	RGA1	671	NaN	1.006	0.948	0	0.116	0.127	0.011	Rho GTPase Activating Protein	Rho GTPase Activating Protein
YDR385W	EFT2	YOR133W	EFT1	75	NaN	0.92	0.966	0	0.8	0.804	0.004	Elongation Factor Two	Elongation Factor Two
YDR389W	SAC7	YOR134W	BAG7	413	NaN	0.95	1.007	0	0.126	0.118	0.008	Suppressor of ACtin
YDR409W	SIZ1	YOR156C	NFI1	575	NaN	0.992	0.994	0	0.116	0.113	0.003	SAP and mIZ-finger domain	Neck Filament Interacting
YDR418W	RPL12B	YEL054C	RPL12A	34	34	NaN	NaN	3	0.766	0.605	0.161	Ribosomal Protein of the Large subunit	Ribosomal Protein of the Large subunit
YDR436W	PPZ2	YML016C	PPZ1	424	NaN	1.003	0.978	0	0.109	0.164	0.055	Protein Phosphatase Z	Protein Phosphatase Z
YDR438W	THI74	YML018C	YML018C	84	NaN	1.005	0.996	0	0.113	0.122	0.009	THI regulon
YDR441C	APT2	YML022W	APT1	19	NaN	0.973	0.945	2	0.139	0.255	0.116	Adenine PhosphoribosylTransferase	Adenine PhosphoribosylTransferase
YDR447C	RPS17B	YML024W	RPS17A	40	NaN	0.921	NaN	3	0.757	0.81	0.053	Ribosomal Protein of the Small subunit	Ribosomal Protein of the Small subunit
YDR450W	RPS18A	YML026C	RPS18B	21	NaN	NaN	0.82	3	0.775	0.733	0.042	Ribosomal Protein of the Small subunit	Ribosomal Protein of the Small subunit
YDR451C	YHP1	YML027W	YOX1	311	NaN	1.002	0.985	1	0.133	0.13	0.003	Yeast Homeo-Protein	Yeast homeobOX
YDR453C	TSA2	YML028W	TSA1	7	NaN	0.999	0.93	0	0.273	0.714	0.441	Thiol-Specific Antioxidant	Thiol-Specific Antioxidant
YDR458C	HEH2	YML034W	SRC1	335	NaN	1.003	0.985	0	0.129	0.13	0.001	Helix-Extension-Helix domain	Spliced mRNA and Cell cycle regulated gene
YDR463W	STP1	YHR006W	STP2	340	NaN	0.871	1.016	1	0.145	0.122	0.023	Species-specific tRNA Processing	protein with similarity to Stp1p
YDR471W	RPL27B	YHR010W	RPL27A	27	NaN	0.931	NaN	3	0.517	0.736	0.219	Ribosomal Protein of the Large subunit	Ribosomal Protein of the Large subunit
YDR475C	JIP4	YOR019W	YOR019W	502	NaN	0.994	1.004	0	0.114	0.142	0.028	Jumonji domain Interacting Protein
YDR480W	DIG2	YPL049C	DIG1	193	NaN	1.018	NaN	0	0.135	0.094	0.041	Down-regulator of Invasive Growth	Down-regulator of Invasive Growth
YDR483W	KRE2	YPL053C	KTR6	80	NaN	0.98	1	2	0.279	0.16	0.119	Killer toxin REsistant	Kre Two Related
YDR490C	PKH1	YOL100W	PKH2	450	NaN	0.972	NaN	1	0.108	0.135	0.027	Pkb-activating Kinase Homolog	Pkb-activating Kinase Homolog
YDR492W	IZH1	YOL101C	IZH4	39	NaN	0.997	1.026	0	0.193	0.121	0.072	Implicated in Zinc Homeostasis	Implicated in Zinc Homeostasis
YDR497C	ITR1	YOL103W	ITR2	110	NaN	1.002	1	2	0.195	0.172	0.023	myo-Inositol TRansporter	myo-Inositol TRansporter
YDR500C	RPL37B	YLR185W	RPL37A	41	NaN	0.862	0.731	3	0.711	0.7	0.011	Ribosomal Protein of the Large subunit	Ribosomal Protein of the Large subunit
YDR501W	PLM2	YLR183C	TOS4	307	NaN	0.968	0.99	1	0.141	0.148	0.007	PLasmid Maintenance	Target Of Sbf
YDR502C	SAM2	YLR180W	SAM1	15	NaN	0.994	0.957	2	0.498	0.494	0.004	S-AdenosylMethionine requiring	S-AdenosylMethionine requiring
YDR505C	PSP1	YLR177W	YLR177W	557	NaN	1.015	1.005	0	0.147	0.125	0.022	Polymerase SuPpressor
YDR524C-B	YDR524C-B	YCL048W-A	YCL048W-A	27	NaN	NaN	NaN	0	0.762	0.18	0.582
YEL006W	YEA6	YIL006W	YIA6	98	NaN	1.001	0.971	0	0.107	0.099	0.008
YEL022W	GEA2	YJR031C	GEA1	375	NaN	NaN	0.992	0	0.154	0.13	0.024	Guanine nucleotide Exchange on ARF	Guanine nucleotide Exchange on ARF
YEL030W	ECM10	YJR045C	SSC1	109	NaN	1.002	NaN	0	0.202	0.521	0.319	ExtraCellular Mutant	Stress-Seventy subfamily C
YEL034W	HYP2	YJR047C	ANB1	17	NaN	NaN	0.982	0	0.814	0.704	0.11	HYPusine-containing protein	ANaeroBically induced
YEL039C	CYC7	YJR048W	CYC1	19	NaN	1.001	0.994	0	0.183	0.368	0.185	CYtochrome C	CYtochrome C
YEL041W	YEF1	YJR049C	UTR1	153	NaN	1	1.002	2	0.11	0.127	0.017		Unidentified TRanscript
YEL047C	YEL047C	YJR051W	OSM1	9	NaN	1.004	1.015	2	0.26	0.168	0.092	Fumarate ReDuctase	OSMotic sensitivity
YEL060C	PRB1	YOR003W	YSP3	187	NaN	0.994	1	0	0.3	0.113	0.187	PRoteinase B	Yeast Subtilisin-like Protease III
YER019C-A	SBH2	YER087C-B	SBH1	46	43	1	NaN	0	0.206	0.183	0.023	Sec61 beta homolog 2	Sec61 beta homolog 1
YER027C	GAL83	YGL208W	SIP2	239	258	1.019	0.989	0	0.141	0.114	0.027	GALactose metabolism	SNF1-Interacting Protein
YER028C	MIG3	YGL209W	MIG2	334	315	0.966	1.013	1	0.105	0.136	0.031	Multicopy Inhibitor of Growth	Multicopy Inhibitor of GAL gene expression
YER031C	YPT31	YGL210W	YPT32	63	60	0.983	1.008	0	0.156	0.152	0.004	Yeast Protein Two	Yeast Protein Two
YER035W	EDC2	YGL222C	EDC1	103	130	1.001	0.994	0	0.095	0.132	0.037	Enhancer of mRNA DeCapping	Enhancer of mRNA DeCapping
YER037W	PHM8	YGL224C	SDT1	24	30	NaN	1.015	0	0.162	0.146	0.016	PHosphate Metabolism	Suppressor of Disruption of TFIIS
YER039C	HVG1	YGL225W	VRG4	30	50	1.005	NaN	0	0.119	0.318	0.199	Homologous to VRG4	Vandate Resistance Glycosylation
YER045C	ACA1	YIL036W	CST6	340	NaN	1.022	0.981	1	0.16	0.145	0.015	ATF/CREB Activator	Chromosome STability
YER054C	GIP2	YIL045W	PIG2	289	NaN	1.001	1.002	0	0.136	0.136	0	Glc7-Interacting Protein	Protein Interacting with Gsy2p
YER056C-A	RPL34A	YIL052C	RPL34B	38	NaN	0.935	0.929	3	0.763	0.781	0.018	Ribosomal Protein of the Large subunit	Ribosomal Protein of the Large subunit
YER057C	HMF1	YIL051C	MMF1	11	NaN	1.001	NaN	0	0.307	0.318	0.011	Homologous Mmf1p Factor	Mitochondrial Matrix Factor
YER059W	PCL6	YIL050W	PCL7	236	NaN	0.978	0.954	1	0.107	0.131	0.024	Pho85 CycLin	Pho85 CycLin
YER062C	HOR2	YIL053W	RHR2	10	NaN	1.005	0.941	2	0.292	0.687	0.395	Glycerol-3-Phosphate Phosphatase	Glycerol-3-Phosphate Phosphatase
YER064C	VHR2	YIL056W	VHR1	254	NaN	1.006	1.01	1	0.133	0.144	0.011	VHt1 Regulator	VHt1 Regulator
YER067W	RGI1	YIL057C	RGI2	34	NaN	0.999	1.01	0	0.208	0.208	0	Respiratory Growth Induced	Respiratory growth induced
YER070W	RNR1	YIL066C	RNR3	126	NaN	NaN	1.006	2	0.312	0.29	0.022	RiboNucleotide Reductase	RiboNucleotide Reductase
YER074W	RPS24A	YIL069C	RPS24B	50	NaN	0.799	NaN	3	0.816	0.756	0.06	Ribosomal Protein of the Small subunit	Ribosomal Protein of the Small subunit
YER081W	SER3	YIL074C	SER33	62	NaN	1	1	2	0.328	0.237	0.091	SERine requiring	SERine requiring
YER129W	SAK1	YGL179C	TOS3	803	272	1.014	0.995	1	0.115	0.104	0.011	Snf1 Activating Kinase	Target Of Sbf
YER131W	RPS26B	YGL189C	RPS26A	55	55	0.893	NaN	3	0.711	0.781	0.07	Ribosomal Protein of the Small subunit	Ribosomal Protein of the Small subunit
YER132C	PMD1	YGL197W	MDS3	1048	811	0.98	0.992	0	0.12	0.126	0.006	Paralog of MDS3	Mck1 Dosage Suppressor
YFL004W	VTC2	YPL019C	VTC3	259	NaN	0.983	1.011	0	0.196	0.188	0.008	Vacuolar Transporter Chaperone	Vacuolar Transporter Chaperone
YFL018C	LPD1	YPL017C	IRC15	47	NaN	0.938	0.995	0	0.253	0.087	0.166	LiPoamide Dehydrogenase	Increased Recombination Centers
YFL034C-A	RPL22B	YLR061W	RPL22A	26	NaN	1.006	0.967	3	0.291	0.859	0.568	Ribosomal Protein of the Large subunit	Ribosomal Protein of the Large subunit
YFL042C	YFL042C	YLR072W	YLR072W	344	NaN	0.967	1.017	0	0.13	0.116	0.014	Lipid transfer protein Anchored at Membrane contact site	Lipid transfer protein Anchored at Membrane contact site
YFL048C	EMP47	YLR080W	EMP46	151	NaN	1.001	1.008	0	0.177	0.111	0.066
YFR012W	DCV1	YOL019W	YOL019W	13	NaN	0.996	1	0	0.111	0.136	0.025	Demands Cdc28 kinase activity for Viability
YFR013W	IOC3	YOL017W	ESC8	275	NaN	0.983	0.998	0	0.14	0.129	0.011	Iswi One Complex	Establishes Silent Chromatin
YFR014C	CMK1	YOL016C	CMK2	195	NaN	1.022	0.986	1	0.162	0.164	0.002	CalModulin dependent protein Kinase	CalModulin dependent protein Kinase
YFR015C	GSY1	YLR258W	GSY2	69	NaN	0.998	NaN	2	0.188	0.165	0.023	Glycogen SYnthase	Glycogen SYnthase
YFR017C	IGD1	YOL024W	YOL024W	98	NaN	1.001	0.998	0	0.129	0.111	0.018	Inhibitor of Glycogen Debranching
YFR022W	ROG3	YOR018W	ROD1	418	NaN	0.997	0.99	0	0.113	0.123	0.01	Revertant Of Glycogen synthase kinase mutation	Resistance to O-Dinitrobenzene
YFR023W	PES4	YHR015W	MIP6	170	NaN	0.995	1.021	0	0.145	0.136	0.009	Polymerase Epsilon Suppressor	Mex67-Interacting Protein
YFR024C-A	LSB3	YHR016C	YSC84	226	NaN	1.001	0.996	0	0.204	0.153	0.051	Las Seventeen Binding protein
YFR031C-A	RPL2A	YIL018W	RPL2B	52	NaN	0.922	NaN	3	0.773	0.764	0.009	Ribosomal Protein of the Large subunit	Ribosomal Protein of the Large subunit
YFR039C	YFR039C	YGL228W	SHE10	54	109	0.944	0.991	0	0.131	0.174	0.043	Outer Spore Wall	Sensitivity to High Expression
YFR040W	SAP155	YGL229C	SAP4	302	242	0.837	0.977	0	0.157	0.166	0.009	Sit4 Associated Protein	Sit4 Associated Protein
YFR053C	HXK1	YGL253W	HXK2	62	NaN	0.998	0.861	2	0.461	0.643	0.182	HeXoKinase	HeXoKinase
YGL031C	RPL24A	YGR148C	RPL24B	68	NaN	0.89	0.939	3	0.759	0.756	0.003	Ribosomal Protein of the Large subunit	Ribosomal Protein of the Large subunit
YGL049C	TIF4632	YGR162W	TIF4631	684	NaN	NaN	NaN	0	0.177	0.254	0.077	Translation Initiation Factor	Translation Initiation Factor
YGL063W	PUS2	YPL212C	PUS1	40	NaN	0.988	0.963	2	0.066	0.183	0.117	PseudoUridine Synthase	PseudoUridine Synthase
YGL071W	AFT1	YPL202C	AFT2	291	NaN	1.01	1.007	1	0.133	0.133	0	Activator of Ferrous Transport	Activator of Fe (iron) Transcription
YGL075C	MPS2	YPL200W	CSM4	92	NaN	NaN	1.018	0	0.114	0.087	0.027	MonoPolar Spindle	Chromosome Segregation in Meiosis
YGL076C	RPL7A	YPL198W	RPL7B	68	NaN	NaN	0.994	3	0.76	0.716	0.044	Ribosomal Protein of the Large subunit	Ribosomal Protein of the Large subunit
YGL082W	YGL082W	YPL191C	YPL191C	115	NaN	1	0.999	0	0.135	0.141	0.006
YGL084C	GUP1	YPL189W	GUP2	56	NaN	0.829	0.989	0	0.169	0.121	0.048	Glycerol UPtake	Glycerol UPtake
YGL089C	MF(ALPHA)2	YPL187W	MF(ALPHA)1	15	NaN	0.982	0.999	0	0.276	0.263	0.013	Mating Factor ALPHA	Mating Factor ALPHA
YGL096W	TOS8	YPL177C	CUP9	144	NaN	1.003	0.966	1	0.103	0.115	0.012	Target Of Sbf
YGL119W	COQ8	YBR230W-A	YBR230W-A	91	16	NaN	NaN	1	0.128	0.087	0.041	COenzyme Q
YGL133W	ITC1	YPL216W	YPL216W	465	NaN	0.955	0.978	0	0.146	0.118	0.028	Imitation switch Two Complex
YGL134W	PCL10	YPL219W	PCL8	209	NaN	NaN	0.997	1	0.121	0.137	0.016	Pho85 CycLin	Pho85 CycLin
YGL135W	RPL1B	YPL220W	RPL1A	15	NaN	NaN	1.001	3	0.832	0.821	0.011	Ribosomal Protein of the Large subunit	Ribosomal Protein of the Large subunit
YGL139W	FLC3	YPL221W	FLC1	229	NaN	1.001	1.002	0	0.142	0.15	0.008	FLavin Carrier	FLavin Carrier
YGL158W	RCK1	YLR248W	RCK2	220	NaN	0.998	1.008	1	0.149	0.172	0.023	Radiation sensitivity Complementing Kinase	Radiation sensitivity Complementing Kinase
YGL162W	SUT1	YPR009W	SUT2	160	NaN	0.943	0.997	1	0.134	0.127	0.007	Sterol UpTake	Sterol UpTake
YGL166W	CUP2	YPR008W	HAA1	132	NaN	0.998	1.008	1	0.117	0.127	0.01		Homolog of Ace1 Activator
YGR004W	PEX31	YLR324W	PEX30	NaN	NaN	0.994	1.004	0	0.114	0.129	0.015	PEroXisome related	PEroXisome related
YGR008C	STF2	YLR327C	TMA10	NaN	NaN	0.997	1.02	0	0.339	0.233	0.106	STabilizing Factor	Translation Machinery Associated
YGR010W	NMA2	YLR328W	NMA1	NaN	NaN	0.997	1.004	2	0.146	0.209	0.063	Nicotinamide Mononucleotide Adenylyltransferase	Nicotinamide Mononucleotide Adenylyltransferase
YGR023W	MTL1	YLR332W	MID2	NaN	NaN	1	1.003	0	0.113	0.125	0.012	Mid-Two Like	Mating pheromone-Induced Death
YGR027C	RPS25A	YLR333C	RPS25B	NaN	NaN	0.868	0.971	3	0.716	0.612	0.104	Ribosomal Protein of the Small subunit	Ribosomal Protein of the Small subunit
YGR032W	GSC2	YLR342W	FKS1	NaN	NaN	0.945	0.847	0	0.207	0.273	0.066	Glucan Synthase of Cerevisiae	FK56 Sensitivity
YGR034W	RPL26B	YLR344W	RPL26A	NaN	NaN	0.912	0.939	3	0.736	0.631	0.105	Ribosomal Protein of the Large subunit	Ribosomal Protein of the Large subunit
YGR035C	YGR035C	YLR346C	YLR346C	NaN	NaN	0.993	0.971	0	0.14	0.129	0.011		CItrinin Sensitive knockout
YGR038W	ORM1	YLR350W	ORM2	NaN	NaN	0.947	0.977	0	0.159	0.117	0.042
YGR041W	BUD9	YLR353W	BUD8	NaN	NaN	1	1.003	0	0.117	0.105	0.012	BUD site selection	BUD site selection
YGR043C	NQM1	YLR354C	TAL1	NaN	NaN	1	1.024	2	0.171	0.58	0.409	Non-Quiescent Mutant	TransALdolase
YGR049W	SCM4	YLR356W	ATG33	NaN	NaN	1	1.003	0	0.197	0.155	0.042	Suppressor of Cdc4 Mutation	AuTophaGy related
YGR056W	RSC1	YLR357W	RSC2	NaN	NaN	NaN	0.695	0	0.133	0.146	0.013	Remodel the Structure of Chromatin	Remodel the Structure of Chromatin
YGR070W	ROM1	YLR371W	ROM2	NaN	NaN	0.982	0.828	0	0.127	0.153	0.026	RhO1 Multicopy suppressor	RhO1 Multicopy suppressor
YGR071C	ENV11	YLR373C	VID22	NaN	NaN	0.986	0.736	0	0.127	0.145	0.018	late ENdosome and Vacuole interface function	Vacuolar Import and Degradation
YGR085C	RPL11B	YPR102C	RPL11A	NaN	NaN	0.865	NaN	3	0.727	0.781	0.054	Ribosomal Protein of the Large subunit	Ribosomal Protein of the Large subunit
YGR092W	DBF2	YPR111W	DBF20	NaN	NaN	0.976	1.021	1	0.141	0.138	0.003	DumbBell Former	DumbBell Forming
YGR097W	ASK10	YPR115W	RGC1	NaN	NaN	0.984	1.002	0	0.148	0.124	0.024	Activator of SKn7	Regulator of the Glycerol Channel
YGR108W	CLB1	YPR119W	CLB2	NaN	NaN	0.998	0.961	0	0.139	0.121	0.018	CycLin B	CycLin B
YGR109C	CLB6	YPR120C	CLB5	NaN	NaN	1	0.974	0	0.175	0.134	0.041	CycLin B	CycLin B
YGR118W	RPS23A	YPR132W	RPS23B	NaN	NaN	0.844	0.945	3	0.726	0.789	0.063	Ribosomal Protein of the Small subunit	Ribosomal Protein of the Small subunit
YGR121C	MEP1	YPR138C	MEP3	NaN	NaN	0.991	0.988	2	0.109	0.149	0.04
YGR124W	ASN2	YPR145W	ASN1	NaN	NaN	0.997	0.981	2	0.317	0.368	0.051	ASparagiNe requiring	ASparagiNe requiring
YGR131W	FHN1	YPR149W	NCE102	NaN	NaN	1	0.996	0	0.102	0.361	0.259	Functional Homologue of Nce12	NonClassical Export
YGR136W	LSB1	YPR154W	PIN3	NaN	NaN	0.998	1.004	0	0.12	0.177	0.057	Las Seventeen Binding protein	Psi+ INducibility
YGR138C	TPO2	YPR156C	TPO3	NaN	NaN	1	0.998	0	0.31	0.261	0.049	Transporter of POlyamines	Transporter of POlyamines
YGR141W	VPS62	YPR157W	TDA6	NaN	NaN	0.966	0.999	0	0.115	0.139	0.024	Vacuolar Protein Sorting	Topoisomerase I Damage Affected
YGR142W	BTN2	YPR158W	CUR1	NaN	NaN	0.996	0.997	0	0.183	0.113	0.07	BaTteN disease	Curing of [URe3]
YGR143W	SKN1	YPR159W	KRE6	NaN	NaN	0.976	NaN	0	0.137	0.189	0.052	Suppressor of Kre Null	Killer toxin REsistant
YGR169C-A	YGR169C-A	YJR005C-A	YJR005C-A	NaN	NaN	NaN	NaN	0	0.133	0.191	0.058	Late-annotated Small Open reading frame	Late-annotated Small Open reading frame
YGR180C	RNR4	YJL026W	RNR2	NaN	NaN	NaN	NaN	2	0.497	0.501	0.004	RiboNucleotide Reductase	RiboNucleotide Reductase
YGR188C	BUB1	YJL013C	MAD3	NaN	NaN	0.778	0.997	1	0.113	0.128	0.015	Budding Uninhibited by Benzimidazole	Mitotic Arrest-Deficient
YGR192C	TDH3	YJR009C	TDH2	NaN	NaN	0.943	1.012	2	0.924	0.905	0.019	Triose-phosphate DeHydrogenase	Triose-phosphate DeHydrogenase
YGR197C	SNG1	YJR015W	YJR015W	NaN	NaN	1.026	1.042	0	0.133	0.132	0.001
YGR209C	TRX2	YLR043C	TRX1	NaN	NaN	0.964	1.005	0	0.425	0.492	0.067	ThioRedoXin	ThioRedoXin
YGR213C	RTA1	YLR046C	YLR046C	NaN	NaN	1	0.979	0	0.118	0.102	0.016	Resistance To 7-Aminocholesterol
YGR214W	RPS0A	YLR048W	RPS0B	NaN	NaN	0.825	0.874	3	0.668	0.733	0.065	Ribosomal Protein of the Small subunit	Ribosomal Protein of the Small subunit
YGR221C	TOS2	YHR149C	SKG6	NaN	NaN	1.002	NaN	0	0.105	0.121	0.016	Target Of Sbf	Suppressor of lethality of Kex2 Gas1 double null mutant
YGR230W	BNS1	YHR152W	SPO12	NaN	NaN	1.008	0.997	0	0.079	0.118	0.039	Bypasses Need for Spo12p	SPOrulation
YGR238C	KEL2	YHR158C	KEL1	NaN	NaN	0.986	0.974	0	0.112	0.142	0.03	KELch repeat	KELch repeat
YGR239C	PEX21	YHR160C	PEX18	NaN	NaN	0.956	1.018	0	0.112	0.131	0.019	PEroXin	PEroXin
YGR241C	YAP1802	YHR161C	YAP1801	NaN	NaN	0.977	0.967	0	0.156	0.119	0.037	Yeast Assembly Polypeptide	Yeast Assembly Polypeptide
YGR243W	FMP43	YHR162W	MPC2	NaN	NaN	1.003	1	0	0.099	0.146	0.047	Mitochondrial Pyruvate Carrier	Mitochondrial Pyruvate Carrier
YGR248W	SOL4	YHR163W	SOL3	NaN	NaN	0.967	0.981	2	0.124	0.183	0.059	Suppressor Of Los1-1	Suppressor Of Los1-1
YGR254W	ENO1	YHR174W	ENO2	NaN	NaN	1.014	NaN	2	0.871	0.892	0.021	ENOlase	ENOlase
YGR256W	GND2	YHR183W	GND1	NaN	NaN	1.003	NaN	2	0.201	0.623	0.422	6-phosphoGlucoNateDehydrogenase	6-phosphoGlucoNateDehydrogenase
YGR273C	YGR273C	YMR295C	YMR295C	NaN	NaN	0.999	0.997	0	0.136	0.234	0.098	Ilm1p BInding	Ilm1p BInding
YGR279C	SCW4	YMR305C	SCW10	NaN	NaN	0.991	0.998	0	0.546	0.255	0.291	Soluble Cell Wall protein	Soluble Cell Wall protein
YGR283C	YGR283C	YMR310C	YMR310C	NaN	NaN	0.977	0.979	0	0.126	0.113	0.013
YHL001W	RPL14B	YKL006W	RPL14A	NaN	NaN	NaN	0.909	3	0.68	0.684	0.004	Ribosomal Protein of the Large subunit	Ribosomal Protein of the Large subunit
YHL003C	LAG1	YKL008C	LAC1	NaN	NaN	1.011	NaN	0	0.158	0.195	0.037	Longevity Assurance Gene	Longevity-Assurance gene Cognate (LAG1 Cognate)
YHL012W	YHL012W	YKL035W	UGP1	NaN	NaN	0.943	NaN	2	0.123	0.33	0.207		UDP-glucose pyrophosphorylase
YHL017W	YHL017W	YKL039W	PTM1	NaN	NaN	1.013	0.966	0	0.148	0.153	0.005
YHL033C	RPL8A	YLL045C	RPL8B	NaN	NaN	0.796	0.916	3	0.842	0.849	0.007	Ribosomal Protein of the Large subunit	Ribosomal Protein of the Large subunit
YHL034C	SBP1	YLL046C	RNP1	NaN	NaN	0.875	0.941	0	0.346	0.117	0.229		RiboNucleoProtein
YHL035C	VMR1	YLL048C	YBT1	NaN	NaN	0.971	0.969	0	0.136	0.187	0.051	Vacuolar Multidrug Resistance	Yeast Bile Transporter
YHR001W	OSH7	YKR003W	OSH6	NaN	NaN	NaN	0.957	0	0.149	0.152	0.003	OxySterol binding protein Homolog	OxySterol binding protein Homolog
YHR003C	YHR003C	YKL027W	YKL027W	NaN	NaN	0.926	0.977	0	0.128	0.147	0.019	tRNA ThreonylCarbamoyladenosine Dehydratase	tRNA ThreonylCarbamoyladenosine Dehydratase
YHR021C	RPS27B	YKL156W	RPS27A	NaN	NaN	0.635	1.017	3	0.66	0.361	0.299	Ribosomal Protein of the Small subunit	Ribosomal Protein of the Small subunit
YHR030C	SLT2	YKL161C	KDX1	NaN	NaN	0.935	1.001	1	0.138	0.131	0.007	Suppressor of the LyTic phenotype	Kinase Dead X-talker
YHR047C	AAP1	YKL157W	APE2	NaN	NaN	1.024	1	0	0.215	0.22	0.005	Arginine/alanine AminoPeptidase	AminoPEptidase
YHR096C	HXT5	YDR345C	HXT3	NaN	102	1.004	0.971	2	0.206	0.494	0.288	HeXose Transporter	HeXose Transporter
YHR115C	DMA1	YNL116W	DMA2	NaN	NaN	1.003	1.018	0	0.151	0.13	0.021	Defective in Mitotic Arrest	Defective in Mitotic Arrest
YHR117W	TOM71	YNL121C	TOM70	NaN	NaN	0.95	0.953	0	0.165	0.274	0.109	Translocase of the Outer Mitochondrial membrane	Translocase of the Outer Mitochondrial membrane
YHR123W	EPT1	YNL130C	CPT1	NaN	NaN	0.997	1.002	2	0.122	0.161	0.039	EthanolaminePhosphoTransferase	CholinePhosphoTransferase
YHR131C	YHR131C	YNL144C	YNL144C	NaN	NaN	1.005	1.005	0	0.129	0.13	0.001
YHR132W-A	IGO2	YNL157W	IGO1	NaN	NaN	0.996	1.002	0	0.112	0.107	0.005	Initiation of G zerO	Initiation of G zerO
YHR133C	NSG1	YNL156C	NSG2	NaN	NaN	0.999	1.041	0	0.153	0.146	0.007
YHR135C	YCK1	YNL154C	YCK2	NaN	NaN	0.917	0.979	1	0.176	0.173	0.003	Yeast Casein Kinase I homologue	Yeast Casein Kinase
YHR139C	SPS100	YNL160W	YGP1	NaN	NaN	1.004	NaN	0	0.18	0.448	0.268	SPorulation Specific	Yeast GlycoProtein
YHR141C	RPL42B	YNL162W	RPL42A	NaN	NaN	NaN	0.921	3	0.795	0.769	0.026	Ribosomal Protein of the Large subunit	Ribosomal Protein of the Large subunit
YHR146W	CRP1	YNL173C	MDG1	NaN	NaN	0.989	1.001	0	0.179	0.136	0.043	Cruciform DNA-Recognizing Protein	Multicopy suppressor of Defective G-protein
YHR155W	YSP1	YNL257C	SIP3	NaN	NaN	0.995	1.004	0	0.141	0.126	0.015	Lipid transfer protein Anchored at Membrane contact sites	SNF1-Interacting Protein
YHR203C	RPS4B	YJR145C	RPS4A	NaN	NaN	0.805	0.93	3	0.709	0.695	0.014	Ribosomal Protein of the Small subunit	Ribosomal Protein of the Small subunit
YHR206W	SKN7	YJR147W	HMS2	NaN	NaN	0.966	1.006	1	0.141	0.116	0.025	Suppressor of Kre Null	High-copy Mep Suppressor
YIL011W	TIR3	YOR010C	TIR2	NaN	NaN	0.877	1.03	0	0.503	0.544	0.041	TIp1-Related	TIp1-Related
YIL013C	PDR11	YOR011W	AUS1	NaN	NaN	1.04	1.012	2	0.191	0.196	0.005	Pleiotropic Drug Resistance	ABC protein involved in Uptake of Sterols
YIL079C	AIR1	YDL175C	AIR2	NaN	203	0.975	1.015	0	0.126	0.131	0.005	Arginine methyltransferase-Interacting RING finger protein	Arginine methyltransferase-Interacting RING finger protein
YIL085C	KTR7	YNL029C	KTR5	NaN	NaN	0.995	1.016	0	0.169	0.104	0.065	Kre Two Related	Kre Two Related
YIL095W	PRK1	YNL020C	ARK1	NaN	NaN	0.986	1	1	0.138	0.12	0.018	p53 Regulatory Kinase	Actin Regulating Kinase
YIL105C	SLM1	YNL047C	SLM2	NaN	NaN	1.016	0.985	0	0.131	0.12	0.011	Synthetic Lethal with Mss4	Synthetic Lethal with Mss4
YIL109C	SEC24	YNL049C	SFB2	NaN	NaN	NaN	1.001	0	0.212	0.155	0.057	SECretory	Sed Five Binding
YIL113W	SDP1	YNL053W	MSG5	NaN	NaN	1.007	1	0	0.088	0.103	0.015	Stress-inducible Dual specificity Phosphatase	Multicopy Suppressor of GPA1
YIL114C	POR2	YNL055C	POR1	NaN	NaN	1.003	NaN	0	0.13	0.361	0.231	PORin	PORin
YIL117C	PRM5	YNL058C	YNL058C	NaN	NaN	0.994	0.98	0	0.109	0.156	0.047	Pheromone-Regulated Membrane protein
YIL123W	SIM1	YNL066W	SUN4	NaN	NaN	1.005	1.006	0	0.361	0.296	0.065	Start Independent of Mitosis	Sim1 Uth1 Nca3
YIL131C	FKH1	YNL068C	FKH2	NaN	NaN	1	1.003	1	0.129	0.118	0.011	ForK head Homolog	ForK head Homolog
YIL133C	RPL16A	YNL069C	RPL16B	NaN	NaN	0.896	0.821	3	0.611	0.723	0.112	Ribosomal Protein of the Large subunit	Ribosomal Protein of the Large subunit
YIL135C	VHS2	YNL074C	MLF3	NaN	NaN	0.983	1.008	0	0.127	0.13	0.003	Viable in a Hal3 Sit4 background	Multicopy suppressor of LeFlunomide sensitivity
YIL138C	TPM2	YNL079C	TPM1	NaN	NaN	1.013	0.871	0	0.246	0.315	0.069	TroPoMyosin	TroPoMyosin
YIL148W	RPL40A	YKR094C	RPL40B	NaN	NaN	1.005	0.937	3	0.742	0.742	0	Ribosomal Protein of the Large subunit	Ribosomal Protein of the Large subunit
YIL149C	MLP2	YKR095W	MLP1	NaN	NaN	1.044	0.956	0	0.155	0.165	0.01	Myosin-Like Protein	Myosin-Like Protein
YIL151C	YIL151C	YKR096W	YKR096W	NaN	NaN	0.983	0.993	0	0.143	0.132	0.011	EST/SMG-like	EST/SMG-like
YIL156W	UBP7	YKR098C	UBP11	NaN	NaN	0.992	0.963	0	0.125	0.133	0.008	UBiquitin-specific Protease	UBiquitin-specific Protease
YIL158W	AIM20	YKR100C	SKG1	NaN	NaN	1	0.999	0	0.116	0.114	0.002	Altered Inheritance rate of Mitochondria	Suppressor of lethality of Kex2 Gas1 double null mutant
YIR018W	YAP5	YOL028C	YAP7	NaN	NaN	1.004	1.022	1	0.126	0.116	0.01	Yeast AP-1	Yeast AP-1
YIR021W	MRS1	YKL011C	CCE1	NaN	NaN	NaN	NaN	0	0.121	0.112	0.009	Mitochondrial RNA Splicing	Cruciform Cutting Endonuclease
YIR033W	MGA2	YKL020C	SPT23	NaN	NaN	NaN	1.026	0	0.15	0.156	0.006	Multicopy suppressor of GAm1 (snf2)	SuPpressor of Ty
YIR037W	HYR1	YKL026C	GPX1	NaN	NaN	0.986	1.003	2	0.229	0.145	0.084	HYdroperoxide Resistance	Glutathione PeroXidase
YJL045W	YJL045W	YKL148C	SDH1	NaN	NaN	1	1	2	0.163	0.245	0.082		Succinate DeHydrogenase
YJL076W	NET1	YKR010C	TOF2	NaN	NaN	NaN	0.984	0	0.152	0.13	0.022	Nucleolar silencing Establishing factor and Telophase regulator	TOpoisomerase I-interacting Factor
YJL079C	PRY1	YKR013W	PRY2	NaN	NaN	0.989	1.004	0	0.297	0.231	0.066	Pathogen Related in Yeast	Pathogen Related in Yeast
YJL082W	IML2	YKR018C	YKR018C	NaN	NaN	0.99	1.012	0	0.173	0.167	0.006	Increased Minichromosome Loss
YJL083W	TAX4	YKR019C	IRS4	NaN	NaN	1.004	0.844	0	0.094	0.112	0.018		Increased rDNA Silencing
YJL084C	ALY2	YKR021W	ALY1	NaN	NaN	1.011	0.985	0	0.133	0.129	0.004	Arrestin-Like Yeast protein	Arrestin-Like Yeast protein
YJL098W	SAP185	YKR028W	SAP190	NaN	NaN	1.019	0.916	0	0.146	0.148	0.002	Sit4 Associated Protein	Sit4 Associated Protein
YJL099W	CHS6	YKR027W	BCH2	NaN	NaN	0.99	0.95	0	0.118	0.12	0.002	CHitin Synthase-related	Bud7 and Chs6 Homolog
YJL105W	SET4	YKR029C	SET3	NaN	NaN	1.002	0.917	0	0.102	0.12	0.018	SET domain-containing	SET domain-containing
YJL110C	GZF3	YKR034W	DAL80	NaN	NaN	0.981	0.961	1	0.103	0.121	0.018	Gata Zinc Finger protein	Degradation of Allantoin
YJL112W	MDV1	YKR036C	CAF4	NaN	NaN	1.005	0.985	0	0.121	0.12	0.001	Mitochondrial DiVision	CCR4 Associated Factor
YJL116C	NCA3	YKR042W	UTH1	NaN	NaN	0.981	0.944	0	0.25	0.521	0.271	Nuclear Control of ATPase	yoUTH
YJL129C	TRK1	YKR050W	TRK2	NaN	NaN	NaN	1.03	2	0.14	0.129	0.011	TRansport of potassium (K)	TRansport of potassium (K)
YJL133W	MRS3	YKR052C	MRS4	NaN	NaN	1.028	1.012	0	0.083	0.119	0.036	Mitochondrial RNA Splicing	Mitochondrial RNA Splicing
YJL134W	LCB3	YKR053C	YSR3	NaN	NaN	1.01	1.007	2	0.113	0.125	0.012	Long-Chain Base	Yeast Sphingolipid Resistance
YJL136C	RPS21B	YKR057W	RPS21A	NaN	NaN	0.908	0.848	3	0.693	0.596	0.097	Ribosomal Protein of the Small subunit	Ribosomal Protein of the Small subunit
YJL137C	GLG2	YKR058W	GLG1	NaN	NaN	0.971	0.993	0	0.14	0.158	0.018	Glycogenin-Like Gene	Glycogenin-Like Gene
YJL138C	TIF2	YKR059W	TIF1	NaN	NaN	0.941	0.985	0	0.751	0.753	0.002	Translation Initiation Factor	Translation Initiation Factor
YJL139C	YUR1	YKR061W	KTR2	NaN	NaN	0.976	1.022	2	0.138	0.138	0	Yeast Unknown Reading frame	Kre Two Related
YJL159W	HSP150	YKL163W	PIR3	NaN	NaN	1.009	1.002	0	0.621	0.378	0.243	Heat Shock Protein	Protein containing Internal Repeats
YJL160C	YJL160C	YKL164C	PIR1	NaN	NaN	0.952	1.007	0	0.135	0.519	0.384	Protein with Internal Repeats	Protein containing Internal Repeats
YJL164C	TPK1	YKL166C	TPK3	NaN	NaN	0.963	1.046	1	0.179	0.158	0.021	Takashi's Protein Kinase	Takashi's Protein Kinase
YJL165C	HAL5	YKL168C	KKQ8	NaN	NaN	0.773	1.004	1	0.133	0.12	0.013	HALotolerance
YJL177W	RPL17B	YKL180W	RPL17A	NaN	NaN	1.002	NaN	3	0.68	0.809	0.129	Ribosomal Protein of the Large subunit	Ribosomal Protein of the Large subunit
YJL181W	YJL181W	YJR030C	YJR030C	NaN	NaN	1.002	1.006	0	0.109	0.114	0.005	Ran Binding domain Homolog	Ran Binding domain Homolog
YJR054W	YJR054W	YML047C	PRM6	NaN	NaN	1.004	0.948	0	0.134	0.113	0.021	Potassium (K) regulator of CcH1	Pheromone-Regulated Membrane protein
YJR059W	PTK2	YKL198C	PTK1	NaN	NaN	1.033	0.982	1	0.155	0.117	0.038	Putative serine/Threonine protein Kinase	Putative serine/Threonine protein Kinase
YJR061W	YJR061W	YKL201C	MNN4	NaN	NaN	1.01	1.021	0	0.126	0.194	0.068	MaNNosyltransferase regulator	MaNNosyltransferase
YJR066W	TOR1	YKL203C	TOR2	NaN	NaN	0.948	NaN	2	0.138	0.152	0.014	Target Of Rapamycin	Target Of Rapamycin
YJR091C	JSN1	YPR042C	PUF2	NaN	NaN	0.992	0.99	0	0.151	0.119	0.032	Just Say No	PUmilio-homology domain Family
YJR094W-A	RPL43B	YPR043W	RPL43A	NaN	NaN	0.9	0.763	3	0.571	0.872	0.301	Ribosomal Protein of the Large subunit	Ribosomal Protein of the Large subunit
YJR127C	RSF2	YML081W	TDA9	NaN	NaN	1.015	0.9	1	0.12	0.146	0.026	ReSpiration Factor	Topoisomerase I Damage Affected
YJR130C	STR2	YML082W	YML082W	NaN	NaN	0.996	NaN	2	0.13	0.105	0.025	Sulfur TRansfer
YJR148W	BAT2	YHR208W	BAT1	NaN	NaN	1.012	NaN	2	0.195	0.348	0.153	Branched-chain Amino acid Transaminase	Branched-chain Amino acid Transaminase
YKL032C	IXR1	YMR072W	ABF2	NaN	NaN	0.897	NaN	1	0.171	0.246	0.075	Intrastrand cross (X)-link Recognition	ARS-Binding Factor
YKL043W	PHD1	YMR016C	SOK2	NaN	NaN	1	0.984	1	0.137	0.119	0.018	PseudoHyphal Determinant	Suppressor Of Kinase
YKL050C	YKL050C	YMR031C	EIS1	NaN	NaN	1.007	1.001	0	0.137	0.174	0.037		EISosome
YKL062W	MSN4	YMR037C	MSN2	NaN	NaN	1.012	1.011	1	0.16	0.133	0.027	Multicopy suppressor of SNF1 mutation	Multicopy suppressor of SNF1 mutation
YKL065C	YET1	YMR040W	YET2	NaN	NaN	0.994	0.998	0	0.155	0.094	0.061	Yeast Endoplasmic reticulum Transmembrane protein	Yeast Endoplasmic reticulum Transmembrane protein
YKL068W	NUP100	YMR047C	NUP116	NaN	NaN	0.958	NaN	0	0.107	0.121	0.014	NUclear Pore	NUclear Pore
YKL072W	STB6	YMR053C	STB2	NaN	NaN	1	1.01	0	0.132	0.125	0.007	Sin Three Binding protein	Sin Three Binding protein
YKL091C	YKL091C	YMR079W	SEC14	NaN	NaN	1.034	NaN	0	0.198	0.3	0.102		SECretory
YKL093W	MBR1	YMR081C	ISF1	NaN	NaN	1.013	NaN	0	0.11	0.139	0.029	Mitochondrial Biogenesis Regulation	Increasing Suppression Factor
YKL104C	GFA1	YMR085W	YMR085W	NaN	NaN	NaN	0.993	2	0.272	0.142	0.13	Glutamine:Fructose-6-phosphate Amidotransferase
YKL105C	YKL105C	YMR086W	SEG1	NaN	NaN	1.004	0.995	0	0.119	0.125	0.006	Stability of Eisosomes Guaranteed	Stability of Eisosomes Guaranteed
YKL121W	DGR2	YMR102C	YMR102C	NaN	NaN	1	0.99	0	0.136	0.126	0.01	2-Deoxy-Glucose Resistant 2
YKL126W	YPK1	YMR104C	YPK2	NaN	NaN	NaN	0.996	1	0.171	0.131	0.04	Yeast Protein Kinase	Yeast Protein Kinase
YKL127W	PGM1	YMR105C	PGM2	NaN	NaN	0.999	0.994	2	0.2	0.308	0.108	PhosphoGlucoMutase	PhosphoGlucoMutase
YKL129C	MYO3	YMR109W	MYO5	NaN	NaN	0.957	0.987	0	0.147	0.185	0.038	MYOsin	MYOsin
YKL132C	RMA1	YMR113W	FOL3	NaN	NaN	1.007	NaN	2	0.109	0.119	0.01	Reduced Mating A	FOLic acid synthesis
YKL133C	YKL133C	YMR115W	MGR3	NaN	NaN	1.007	0.948	0	0.134	0.13	0.004		Mitochondrial Genome Required
YKL141W	SDH3	YMR118C	SHH3	NaN	NaN	NaN	0.995	2	0.2	0.108	0.092	Succinate DeHydrogenase	SDH3 Homolog
YKL187C	YKL187C	YLR413W	YLR413W	NaN	NaN	1.007	1.015	0	0.122	0.193	0.071	FATty acid transporter 3	INdicator of Abscission
YKR072C	SIS2	YOR054C	VHS3	NaN	NaN	0.901	0.975	0	0.155	0.134	0.021	SIt4 Suppressor	Viable in a Hal3 Sit4 background
YKR075C	YKR075C	YOR062C	YOR062C	NaN	NaN	NaN	1.024	0	0.155	0.111	0.044
YKR077W	MSA2	YOR066W	MSA1	NaN	NaN	NaN	0.993	0	0.115	0.125	0.01	Mbf and Sbf Associated	Mbf and Sbf Associated
YKR078W	YKR078W	YOR069W	VPS5	NaN	NaN	NaN	0.819	0	0.133	0.137	0.004		Vacuolar Protein Sorting
YKR084C	HBS1	YOR076C	SKI7	NaN	NaN	0.945	0.945	0	0.149	0.132	0.017	Hsp7 subfamily B Suppressor	SuperKIller
YKR089C	TGL4	YOR081C	TGL5	NaN	NaN	0.993	0.998	0	0.122	0.143	0.021	TriacylGlycerol Lipase	TriacylGlycerol Lipase
YKR091W	SRL3	YOR083W	WHI5	NaN	NaN	1.005	0.978	0	0.093	0.059	0.034	Suppressor of rad53 Lethality	WHIskey
YLL010C	PSR1	YLR019W	PSR2	NaN	NaN	1.027	1.01	0	0.119	0.152	0.033	Plasma membrane Sodium Response	Plasma membrane Sodium Response
YLL012W	YEH1	YLR020C	YEH2	NaN	NaN	0.997	0.988	0	0.144	0.136	0.008	Yeast steryl Ester Hydrolase	Yeast steryl Ester Hydrolase
YLL021W	SPA2	YLR313C	SPH1	NaN	NaN	1.006	0.975	0	0.145	0.113	0.032	Spindle Pole Antigen	SPa2 Homolog
YLR028C	ADE16	YMR120C	ADE17	NaN	NaN	1.013	0.984	2	0.173	0.322	0.149	ADEnine	ADEnine
YLR029C	RPL15A	YMR121C	RPL15B	NaN	NaN	NaN	0.996	3	0.783	0.436	0.347	Ribosomal Protein of the Large subunit	Ribosomal Protein of the Large subunit
YLR031W	YLR031W	YMR124W	YMR124W	NaN	NaN	1.018	0.996	0	0.132	0.135	0.003		Endoplasmic reticulum POlarization
YLR174W	IDP2	YNL009W	IDP3	NaN	NaN	1.002	1	2	0.171	0.135	0.036	Isocitrate Dehydrogenase, NADP-specific	Isocitrate Dehydrogenase, NADP-dependent
YLR187W	SKG3	YNL278W	CAF120	NaN	NaN	1.005	0.983	0	0.127	0.135	0.008	Suppressor of lethality of Kex2 Gas1 double null mutant	CCR4 Associated Factor
YLR249W	YEF3	YNL014W	HEF3	NaN	NaN	NaN	0.998	0	0.778	0.169	0.609	Yeast Elongation Factor	Homolog of EF-3
YLR260W	LCB5	YOR171C	LCB4	NaN	NaN	NaN	0.994	2	0.129	0.155	0.026	Long-Chain Base	Long-Chain Base
YLR264W	RPS28B	YOR167C	RPS28A	NaN	NaN	0.854	0.987	3	0.561	0.528	0.033	Ribosomal Protein of the Small subunit	Ribosomal Protein of the Small subunit
YLR266C	PDR8	YOR162C	YRR1	NaN	NaN	0.969	1.025	1	0.13	0.145	0.015	Pleiotropic Drug Resistance	Yeast Reveromycin-A Resistant
YLR270W	DCS1	YOR173W	DCS2	NaN	NaN	0.968	0.985	0	0.254	0.164	0.09	DeCapping Scavenger	DeCapping Scavenger
YLR273C	PIG1	YOR178C	GAC1	NaN	NaN	0.992	0.971	0	0.138	0.149	0.011	Protein Interacting with Gsy2p	Glycogen ACcumulation
YLR277C	YSH1	YOR179C	SYC1	NaN	NaN	NaN	0.996	0	0.147	0.121	0.026	Yeast Seventy-three Homolog	Similar to Ysh1 C-terminal
YLR287C-A	RPS30A	YOR182C	RPS30B	NaN	NaN	0.852	0.829	3	0.642	0.748	0.106	Ribosomal Protein of the Small subunit	Ribosomal Protein of the Small subunit
YLR293C	GSP1	YOR185C	GSP2	NaN	NaN	NaN	0.941	0	0.621	0.257	0.364	Genetic Suppressor of Prp2-1	Genetic Suppressor of Prp2-1
YLR300W	EXG1	YOR190W	SPR1	NaN	NaN	1.006	0.974	2	0.345	0.147	0.198	EXo-1,3-beta-Glucanase	SPorulation Regulated
YLR433C	CNA1	YML057W	CMP2	NaN	NaN	0.994	0.979	0	0.161	0.151	0.01	CalciNeurin A	CalModulin binding Protein
YLR437C	DIF1	YML058W	SML1	NaN	NaN	1.001	1.01	0	0.08	0.282	0.202	Damage-regulated Import Facilitator	Suppressor of Mec1 Lethality
YLR441C	RPS1A	YML063W	RPS1B	NaN	NaN	0.839	0.649	3	0.696	0.769	0.073	Ribosomal Protein of the Small subunit	Ribosomal Protein of the Small subunit
YLR442C	SIR3	YML065W	ORC1	NaN	NaN	NaN	NaN	0	0.122	0.137	0.015	Silent Information Regulator	Origin Recognition Complex
YLR448W	RPL6B	YML073C	RPL6A	NaN	NaN	0.824	NaN	3	0.627	0.672	0.045	Ribosomal Protein of the Large subunit	Ribosomal Protein of the Large subunit
YLR449W	FPR4	YML074C	FPR3	NaN	NaN	1	0.999	0	0.255	0.366	0.111	FKBP Proline Rotamase (isomerase)	Fk 56-sensitive Proline Rotamase
YLR450W	HMG2	YML075C	HMG1	NaN	NaN	0.929	0.959	2	0.163	0.195	0.032	3-Hydroxy-3-MethylGlutaryl-coenzyme a reductase	3-Hydroxy-3-MethylGlutaryl-coenzyme a reductase
YLR456W	YLR456W	YPR172W	YPR172W	NaN	NaN	0.956	1.044	0	0.119	0.166	0.047
YLR457C	NBP1	YPR174C	YPR174C	NaN	NaN	NaN	0.98	0	0.118	0.116	0.002	Nap1 Binding Protein
YML007W	YAP1	YDR423C	CAD1	NaN	170	0.956	1.007	1	0.146	0.111	0.035	Yeast AP-1	CADmium resistance
YML056C	IMD4	YLR432W	IMD3	NaN	NaN	0.993	0.971	2	0.471	0.464	0.007	IMP Dehydrogenase	IMP Dehydrogenase
YML100W	TSL1	YMR261C	TPS3	NaN	NaN	0.998	0.993	2	0.164	0.202	0.038	Trehalose Synthase Long chain	Trehalose Phosphate Synthase
YML106W	URA5	YMR271C	URA10	NaN	NaN	0.93	1.007	2	0.256	0.138	0.118	URAcil requiring	URAcil requiring
YML109W	ZDS2	YMR273C	ZDS1	NaN	NaN	1.021	1.008	0	0.144	0.131	0.013	Zillion Different Screens	Zillion Different Screens
YML111W	BUL2	YMR275C	BUL1	NaN	NaN	0.99	0.891	0	0.144	0.138	0.006	Binds Ubiquitin Ligase	Binds Ubiquitin Ligase
YML116W	ATR1	YMR279C	YMR279C	NaN	NaN	0.995	1.001	0	0.097	0.115	0.018	AminoTriazole Resistance
YML118W	NGL3	YMR285C	NGL2	NaN	NaN	0.996	0.993	0	0.114	0.166	0.052
YML124C	TUB3	YML085C	TUB1	NaN	NaN	1.008	NaN	0	0.241	0.277	0.036	TUBulin	TUBulin
YML125C	PGA3	YML087C	AIM33	NaN	NaN	NaN	NaN	0	0.205	0.106	0.099	Processing of Gas1p and ALP	Altered Inheritance rate of Mitochondria
YMR008C	PLB1	YOL011W	PLB3	NaN	NaN	1.005	1.004	0	0.253	0.162	0.091	PhosphoLipase B	PhosphoLipase B
YMR119W	ASI1	YNL008C	ASI3	NaN	NaN	0.995	1.001	0	0.139	0.125	0.014	Amino acid Sensor-Independent	Amino acid Sensor-Independent
YMR175W	SIP18	YPL223C	GRE1	NaN	NaN	1.02	1.006	0	0.263	0.216	0.047	Salt Induced Protein	Genes de Respuesta a Estres (spanish for stress responsive genes)
YMR177W	MMT1	YPL224C	MMT2	NaN	NaN	0.988	1.02	0	0.139	0.119	0.02	Mitochondrial Metal Transporter	Mitochondrial Metal Transporter
YMR180C	CTL1	YPL228W	CET1	NaN	NaN	0.994	NaN	0	0.141	0.156	0.015	Capping enzyme mRNA Triphosphatase-Like	Capping Enzyme Triphosphatase
YMR181C	YMR181C	YPL229W	YPL229W	NaN	NaN	0.959	0.998	0	0.179	0.136	0.043
YMR182C	RGM1	YPL230W	USV1	NaN	NaN	0.983	1.041	1	0.141	0.115	0.026		Up in StarVation
YMR183C	SSO2	YPL232W	SSO1	NaN	NaN	0.833	0.989	0	0.25	0.193	0.057	Supressor of Sec One	Supressor of Sec One
YMR186W	HSC82	YPL240C	HSP82	NaN	NaN	0.923	0.962	0	0.581	0.518	0.063		Heat Shock Protein
YMR192W	GYL1	YPL249C	GYP5	NaN	NaN	0.995	0.998	0	0.134	0.133	0.001	GYp Like	Gtpase-activating protein for Ypt Proteins
YMR194W	RPL36A	YPL249C-A	RPL36B	NaN	NaN	0.936	NaN	3	0.62	0.8	0.18	Ribosomal Protein of the Large subunit	Ribosomal Protein of the Large subunit
YMR198W	CIK1	YPL253C	VIK1	NaN	NaN	0.868	0.958	0	0.135	0.154	0.019	Chromosome Instability and Karyogamy	Vegetative Interaction with Kar3p
YMR199W	CLN1	YPL256C	CLN2	NaN	NaN	0.996	0.711	1	0.155	0.174	0.019	CycLiN	CycLiN
YMR206W	YMR206W	YNR014W	YNR014W	NaN	NaN	0.999	1.006	0	0.112	0.127	0.015
YMR207C	HFA1	YNR016C	ACC1	NaN	NaN	0.854	NaN	2	0.122	0.328	0.206		Acetyl-CoA Carboxylase
YMR230W	RPS10B	YOR293W	RPS10A	NaN	NaN	0.842	1.011	3	0.802	0.84	0.038	Ribosomal Protein of the Small subunit	Ribosomal Protein of the Small subunit
YMR233W	TRI1	YOR295W	UAF30	NaN	NaN	0.988	NaN	1	0.147	0.107	0.04		Upstream Activation Factor subunit
YMR237W	BCH1	YOR299W	BUD7	NaN	NaN	0.999	1.006	0	0.157	0.11	0.047	Bud7 and Chs6 Homolog	BUD site selection
YMR242C	RPL20A	YOR312C	RPL20B	NaN	NaN	NaN	0.677	3	0.721	0.705	0.016	Ribosomal Protein of the Large subunit	Ribosomal Protein of the Large subunit
YMR243C	ZRC1	YOR316C	COT1	NaN	NaN	0.827	0.958	0	0.216	0.138	0.078	Zinc Resistance Conferring	CObalt Toxicity
YMR246W	FAA4	YOR317W	FAA1	NaN	NaN	1.002	1.004	2	0.236	0.243	0.007	Fatty Acid Activation	Fatty Acid Activation
YMR251W-A	HOR7	YOL052C-A	DDR2	NaN	NaN	0.996	NaN	0	0.365	0.297	0.068	HyperOsmolarity-Responsive	DNA Damage Responsive
YMR264W	CUE1	YML101C	CUE4	NaN	NaN	1.016	0.992	0	0.125	0.082	0.043	Coupling of Ubiquitin conjugation to ER degradation	Coupling of Ubiquitin conjugation to ER degradation
YNL001W	DOM34	YCL001W-B	YCL001W-B	NaN	10	0.896	NaN	0	0.151	0.088	0.063	Duplication Of Multilocus region
YNL052W	COX5A	YIL111W	COX5B	NaN	NaN	0.992	1.007	2	0.163	0.104	0.059	Cytochrome c OXidase	Cytochrome c OXidase
YNL065W	AQR1	YIL120W	QDR1	NaN	NaN	0.983	1.003	0	0.157	0.112	0.045	Acids Quinidine Resistance	QuiniDine Resistance
YNL087W	TCB2	YOR086C	TCB1	NaN	NaN	0.942	1.003	0	0.153	0.22	0.067	Three Calcium and lipid Binding domains (TriCalBins)	Three Calcium and lipid Binding domains (TriCalBins)
YNL093W	YPT53	YOR089C	VPS21	NaN	NaN	1	0.924	0	0.133	0.148	0.015	Yeast Protein Two	Vacuolar Protein Sorting
YNL095C	YNL095C	YOR092W	ECM3	NaN	NaN	0.974	0.997	0	0.129	0.181	0.052		ExtraCellular Mutant
YNL096C	RPS7B	YOR096W	RPS7A	NaN	NaN	0.941	NaN	3	0.597	0.747	0.15	Ribosomal Protein of the Small subunit	Ribosomal Protein of the Small subunit
YNL098C	RAS2	YOR101W	RAS1	NaN	NaN	1.044	1.002	0	0.167	0.159	0.008	homologous to RAS proto-oncogene	homologous to RAS proto-oncogene
YNL104C	LEU4	YOR108W	LEU9	NaN	NaN	1.002	1.008	0	0.292	0.248	0.044	LEUcine biosynthesis	LEUcine biosynthesis
YNL106C	INP52	YOR109W	INP53	NaN	NaN	0.889	0.957	0	0.13	0.152	0.022	INositol polyphosphate 5-Phosphatase	INositol polyphosphate 5-Phosphatase
YNL108C	YNL108C	YOR110W	TFC7	NaN	NaN	0.972	NaN	1	0.159	0.125	0.034
YNL195C	YNL195C	YDL223C	HBT1	NaN	875	1.004	0.998	0	0.169	0.187	0.018		HuB1 Target
YNL270C	ALP1	YEL063C	CAN1	NaN	92	1.015	NaN	2	0.115	0.218	0.103		CANavanine resistance
YNL283C	WSC2	YOL105C	WSC3	NaN	NaN	1.001	0.991	0	0.145	0.133	0.012	cell Wall integrity and Stress response Component	cell Wall integrity and Stress response Component
YNL293W	MSB3	YOL112W	MSB4	NaN	NaN	0.976	1.028	0	0.115	0.104	0.011	Multicopy Suppressor of Bud Emergence	Multicopy Suppression of a Budding defect
YNL298W	CLA4	YOL113W	SKM1	NaN	NaN	0.956	1.007	1	0.131	0.112	0.019	CLn Activity dependant	STE2/PAK homologous Kinase related to Morphogenesis
YNL299W	TRF5	YOL115W	PAP2	NaN	NaN	0.971	NaN	0	0.139	0.148	0.009	Topoisomerase one-Related Function	Poly(A) Polymerase
YNL301C	RPL18B	YOL120C	RPL18A	NaN	NaN	0.983	NaN	3	0.68	0.812	0.132	Ribosomal Protein of the Large subunit	Ribosomal Protein of the Large subunit
YNL302C	RPS19B	YOL121C	RPS19A	NaN	NaN	0.67	0.991	3	0.757	0.794	0.037	Ribosomal Protein of the Small subunit	Ribosomal Protein of the Small subunit
YNL307C	MCK1	YOL128C	YGK3	NaN	NaN	0.918	0.976	1	0.159	0.107	0.052	Meiosis and Centromere regulatory Kinase	Yeast homolog of Glycogen synthase Kinase
YNL309W	STB1	YOL131W	YOL131W	NaN	NaN	0.99	1.001	0	0.098	0.098	0	Sin Three Binding protein
YNR034W-A	YNR034W-A	YCR075W-A	YCR075W-A	NaN	9	NaN	NaN	0	0.163	0.159	0.004	Exit from rapamycin-induced GrOwth arrest	Exit from rapamycin-induced GrOwth arrest
YOL036W	YOL036W	YIR016W	YIR016W	NaN	NaN	0.94	0.961	0	0.115	0.09	0.025
YOL091W	SPO21	YBR148W	YSW1	NaN	278	0.98	1.005	0	0.16	0.173	0.013	SPOrulation
YOR016C	ERP4	YAL007C	ERP2	NaN	46	1.001	1.003	0	0.179	0.235	0.056	Emp24p/Erv25p Related Protein	Emp24p/Erv25p Related Protein
YOR044W	IRC23	YDR275W	BSC2	NaN	50	0.997	1.01	0	0.082	0.116	0.034	Increased Recombination Centers	Bypass of Stop Codon
YOR153W	PDR5	YDR406W	PDR15	NaN	368	1.027	0.998	0	0.246	0.183	0.063	Pleiotropic Drug Resistance	Pleiotropic Drug Resistance
YOR186W	YOR186W	YLR297W	YLR297W	NaN	NaN	0.969	1.004	0	0.132	0.108	0.024
YOR204W	DED1	YPL119C	DBP1	NaN	NaN	NaN	1.005	0	0.376	0.12	0.256	Defines Essential Domain	Dead Box Protein
YOR222W	ODC2	YPL134C	ODC1	NaN	NaN	1.004	0.994	2	0.181	0.123	0.058	OxoDicarboxylate Carrier	OxoDicarboxylate Carrier
YOR226C	ISU2	YPL135W	ISU1	NaN	NaN	0.999	1.015	0	0.139	0.154	0.015	IscU homolog	IScU homolog
YOR227W	HER1	YPL137C	GIP3	NaN	NaN	1.016	1.021	0	0.149	0.164	0.015	Hmg2p ER Remodeling	Glc7 Interacting Protein
YOR229W	WTM2	YPL139C	UME1	NaN	NaN	1.004	1.008	0	0.163	0.133	0.03	WD repeat containing Transcriptional Modulator	Unscheduled Meiotic gene Expression
YOR231W	MKK1	YPL140C	MKK2	NaN	NaN	0.994	1.013	1	0.105	0.122	0.017	Mitogen-activated protein Kinase-Kinase	Mitogen-activated Kinase Kinase
YOR233W	KIN4	YPL141C	FRK1	NaN	NaN	0.945	1.002	1	0.124	0.126	0.002	KINase	Fatty acyl-CoA synthetase and RNA processing-associated Kinase
YOR234C	RPL33B	YPL143W	RPL33A	NaN	NaN	0.954	NaN	3	0.73	0.747	0.017	Ribosomal Protein of the Large subunit	Ribosomal Protein of the Large subunit
YOR237W	HES1	YPL145C	KES1	NaN	NaN	0.998	0.994	0	0.15	0.255	0.105	Homologous to kES1	KrE11-1 Suppressor
YOR247W	SRL1	YPL163C	SVS1	NaN	NaN	1.015	1.001	0	0.227	0.185	0.042	Suppressor of Rad53 null Lethality	Suppressor of Vanadate Sensitivity
YOR256C	TRE2	YPL176C	TRE1	NaN	NaN	NaN	0.994	0	0.129	0.107	0.022	Transferrrin REceptor like	Transferrin REceptor like
YPL112C	PEX25	YOR193W	PEX27	NaN	NaN	0.952	0.981	0	0.129	0.131	0.002	PEroXisome related	PEroXisome related
YPL130W	SPO19	YOR214C	YOR214C	NaN	NaN	1.003	1.006	0	0.148	0.118	0.03	SPOrulation	SPorulation-Regulated
YPL250C	ICY2	YMR195W	ICY1	NaN	NaN	1.026	1.014	0	0.143	0.156	0.013	AuTophaGy related	Interacting with the CYtoskeleton
YPR162C	ORC4	YLR453C	RIF2	NaN	NaN	NaN	0.998	0	0.127	0.136	0.009	Origin Recognition Complex	Rap1p-Interacting Factor
