# Supplementary material for: Increased rates of protein evolution and asymmetric deceleration after the whole-genome duplication in yeasts
Source: BMC Evol Biol. 2017 Feb 6;17:40. doi: 10.1186/s12862-017-0895-1 (PMC5294719; doi:10.1186/s12862-017-0895-1)
Supplement: Additional file 4: Table S2. — FOR data set analysis, including dN/dS data, likelihood-ratio tests' results for 462 orthogroups. (XLSX 57 kb) [file 12862_2017_895_MOESM4_ESM.xlsx]

## Sheet: DATA
ORF A	Gene A	ORF B	Gene B		ω_0 (non-WGD), test 1	ω_wgd (post-WGD), test1	LRT R1 (p-val<0.05)		ω_a1-b1 (immediate post-WGD), test 2	ω_a2-b2(modern post-WGD), test 2	LRT R2 (p-val<0.05)		ω_a1-b1 (immediate post-WGD), test 3	ω_a2 (clade A post-WGD), test 3	ω_b2 (clade B post-WGD), test 3	LRT R3 (p-val<0.05)
YAL015C	NTG1	YOL043C	NTG2		0.00645	0.12377	TRUE		0.04037	0.12681	FALSE		0.03906	0.16762	0.08838	TRUE
YAL017W	PSK1	YOL045W	PSK2		0.00648	0.06549	TRUE		212.894	0.06542	TRUE		620.707	0.06354	0.06869	FALSE
YAL023C	PMT2	YOR321W	PMT3		NA	NA	NA				NA		NA	NA	NA	NA
YAL028W	FRT2	YOR324C	FRT1		0.01246	0.14961	TRUE		999	0.14937	FALSE		999	0.16478	0.13431	FALSE
YAL029C	MYO4	YOR326W	MYO2		0.0402	0.06921	TRUE		0.54356	0.06781	TRUE		0.46835	0.11656	0.041	TRUE
YAL030W	SNC1	YOR327C	SNC2		0.02094	0.03644	TRUE		999	0.03221	TRUE		999	0.02938	0.03389	FALSE
YAL034C	FUN19	YOR338W	YOR338W		0.07971	0.12255	TRUE		999	0.11963	FALSE		999	0.09572	0.14597	TRUE
YAL037W	YAL037W	YOR342C	YOR342C		0.0792	0.1445	TRUE		0.00904	0.15021	TRUE		0.00901	0.12099	0.20993	TRUE
YAL038W	CDC19	YOR347C	PYK2		0.12028	0.06507	TRUE		0.15863	0.06018	TRUE		999	0.03905	0.12883	TRUE
YAL051W	OAF1	YOR363C	PIP2		0.00768	0.06915	TRUE		45.7076	0.06905	TRUE		999	0.06691	0.07136	FALSE
YAL053W	FLC2	YOR365C	YOR365C		0.08294	0.07598	FALSE		0.02405	0.07611	FALSE		0.01728	0.12219	0.04432	TRUE
YAL056W	GPB2	YOR371C	GPB1		0.00836	0.11035	TRUE		999	0.10947	FALSE		61.4973	0.09808	0.12136	TRUE
YAL062W	GDH3	YOR375C	GDH1		0.13459	0.06441	TRUE		0.4909	0.05522	TRUE		0.4891	0.05902	0.04278	FALSE
YAR002C-A	ERP1	YGL002W	ERP6		0.06529	0.10105	TRUE		0.53107	0.09787	FALSE		0.43953	0.096	0.10022	FALSE
YBL005W	PDR3	YGL013C	PDR1		0.02089	0.10681	TRUE		999	0.10594	FALSE		999	0.09388	0.1187	TRUE
YBL009W	ALK2	YGL021W	ALK1		0.01009	0.12249	TRUE		0.12566	0.12248	FALSE		0.08707	0.15718	0.09379	TRUE
YBL030C	PET9	YBR085W	AAC3		NA	NA	NA				NA		NA	NA	NA	NA
YBL039C	URA7	YJR103W	URA8		0.03703	0.04918	TRUE		0.05071	0.04899	FALSE		0.05057	0.04422	0.05794	FALSE
YBL043W	ECM13	YJR115W	YJR115W		0.01388	0.14654	TRUE		0.30555	0.14537	FALSE		999	0.04166	0.15679	TRUE
YBL054W	TOD6	YER088C	DOT6		0.06735	0.15591	TRUE		345.97	0.15555	TRUE		999	0.12598	0.18267	TRUE
YBL056W	PTC3	YER089C	PTC2		0.02364	0.05058	TRUE		999	0.04944	TRUE		999	0.03878	0.05956	TRUE
YBL059W	YBL059W	YER093C-A	AIM11		0.01102	0.13241	TRUE		999	0.13168	FALSE		999	0.14048	0.12356	FALSE
YBL061C	SKT5	YER096W	SHC1		0.07255	0.1298	TRUE		0.17869	0.12828	FALSE		0.1752	0.19119	0.10471	TRUE
YBL067C	UBP13	YER098W	UBP9		0.00543	0.12357	TRUE		70.645	0.12186	FALSE		101.946	0.11631	0.12702	FALSE
YBL068W	PRS4	YER099C	PRS2		0.0205	0.02092	FALSE		999	0.02021	TRUE		999	0.02045	0.01994	FALSE
YBL069W	AST1	YER101C	AST2		0.02799	0.06031	TRUE		0.07245	0.05985	FALSE		0.07161	0.04829	0.06761	TRUE
YBL072C	RPS8A	YER102W	RPS8B		0.11509	0.09074	FALSE		0.0001	0.09074	FALSE		0.0001	0.07297	0.16317	TRUE
YBL075C	SSA3	YER103W	SSA4		0.05917	0.04875	TRUE		999	0.04677	TRUE		999	0.05054	0.04112	TRUE
YBL079W	NUP170	YER105C	NUP157		0.02757	0.10578	TRUE		0.05962	0.10754	TRUE		0.06007	0.06712	0.1488	TRUE
YBL085W	BOI1	YER114C	BOI2		0.0074	0.10597	TRUE		88.4689	0.10505	TRUE		16.1153	0.11179	0.0987	FALSE
YBL087C	RPL23A	YER117W	RPL23B		0.04899	0.02909	FALSE		0.0001	0.02993	FALSE		NA	NA	NA	NA
YBL089W	AVT5	YER119C	AVT6		0.05042	0.08087	TRUE		0.21486	0.08073	FALSE		NA	NA	NA	NA
YBL091C-A	SCS22	YER120W	SCS2		0.10673	0.19873	TRUE		0.18604	0.19911	FALSE		0.1789	0.22668	0.17736	FALSE
YBL101C	ECM21	YPR030W	CSR2		0.0067	0.11334	TRUE		825.141	0.11247	FALSE		86.4943	0.09116	0.13673	TRUE
YBL106C	SRO77	YPR032W	SRO7		0.02891	0.09326	TRUE		0.07777	0.09376	FALSE		0.07821	0.09963	0.08869	FALSE
YBR001C	NTH2	YDR001C	NTH1		0.0204	0.0321	TRUE		999	0.03191	TRUE		999	0.04202	0.02137	TRUE
YBR005W	RCR1	YDR003W	RCR2		0.16157	0.15391	FALSE		0.21575	0.15309	FALSE		0.2193	0.12125	0.19003	TRUE
YBR014C	GRX7	YDL010W	GRX6		0.07818	0.17457	TRUE		0.04269	0.18181	FALSE		0.03998	0.21815	0.14558	TRUE
YBR020W	GAL1	YDR009W	GAL3		NA	NA	NA				NA		NA	NA	NA	NA
YBR024W	SCO2	YBR037C	SCO1		0.06149	0.08594	TRUE		999	0.08452	TRUE		999	0.09289	0.07787	FALSE
YBR031W	RPL4A	YDR012W	RPL4B		NA	NA	NA				NA		NA	NA	NA	NA
YBR042C	CST26	YDR018C	YDR018C		0.04203	0.10686	TRUE		0.32837	0.10662	FALSE		0.26273	0.08399	0.13187	TRUE
YBR048W	RPS11B	YDR025W	RPS11A		0.08318	0.05432	FALSE		0.0001	0.05432	FALSE		0.7794	0.04923	0.05597	FALSE
YBR049C	REB1	YDR026C	NSI1		0.03409	0.07704	TRUE		999	0.07735	TRUE		999	0.05124	0.1127	TRUE
YBR052C	RFS1	YDR032C	PST2		0.09966	0.08288	FALSE		0.60462	0.07403	TRUE		0.60353	0.10189	0.04808	TRUE
YBR054W	YRO2	YDR033W	MRH1		0.0081	0.15145	TRUE		1.07704	0.15145	FALSE		0.98078	0.15963	0.13053	FALSE
YBR066C	NRG2	YDR043C	NRG1		0.1436	0.08598	TRUE		662.628	0.08468	FALSE		910.935	0.0692	0.10334	FALSE
YBR068C	BAP2	YDR046C	BAP3		NA	NA	NA				NA		NA	NA	NA	NA
YBR082C	UBC4	YDR059C	UBC5		0.02723	0.01162	TRUE		0.00606	0.01177	FALSE		0.00605	0.01124	0.01208	FALSE
YBR089C-A	NHP6B	YPR052C	NHP6A		0.01849	0.03274	FALSE		0.05086	0.02748	FALSE		0.05083	0.01911	0.0302	FALSE
YBR104W	YMC2	YPR058W	YMC1		0.04372	0.05003	FALSE		999	0.05079	TRUE		999	0.06031	0.04529	FALSE
YBR117C	TKL2	YPR074C	TKL1		0.15498	0.06969	TRUE		999	0.06069	TRUE		999	0.10003	0.03173	TRUE
YBR118W	TEF2	YPR080W	TEF1		0.08749	0.09546	FALSE		1.12677	0.09545	FALSE		1.15559	0.10418	0.0897	FALSE
YBR140C	IRA1	YOL081W	IRA2		0.06132	0.0519	TRUE		999	0.05194	TRUE		999	0.05372	0.05083	FALSE
YBR145W	ADH5	YOL086C	ADH1		0.10678	0.08104	TRUE		999	0.0781	TRUE		999	0.06612	0.25284	TRUE
YBR147W	RTC2	YOL092W	YOL092W		0.07692	0.08537	FALSE		1.74718	0.08264	FALSE		1.13252	0.10248	0.06451	TRUE
YBR150C	TBS1	YOL089C	HAL9		0.13661	0.11564	TRUE		0.1304	0.11551	FALSE		0.1982	0.09913	0.13047	TRUE
YBR161W	CSH1	YPL057C	SUR1		0.00965	0.06791	TRUE		263.816	0.0681	FALSE		999	0.06082	0.07744	FALSE
YBR172C	SMY2	YPL105C	SYH1		0.05772	0.17976	TRUE		999	0.17811	TRUE		999	0.18735	0.17043	FALSE
YBR177C	EHT1	YPL095C	EEB1		0.0466	0.08979	TRUE		0.6752	0.08752	TRUE		1.05584	0.09502	0.07526	FALSE
YBR181C	RPS6B	YPL090C	RPS6A		NA	NA	NA				NA		NA	NA	NA	NA
YBR182C	SMP1	YPL089C	RLM1		0.18207	0.20233	FALSE		999	0.20099	TRUE		999	0.15845	0.26812	TRUE
YBR183W	YPC1	YPL087W	YDC1		0.03973	0.06143	FALSE		0.05313	0.06155	FALSE		0.05215	0.06487	0.05797	FALSE
YBR189W	RPS9B	YPL081W	RPS9A		0.07405	0.06623	FALSE		0.0001	0.06623	FALSE		0.0001	0.05422	0.09907	TRUE
YBR191W	RPL21A	YPL079W	RPL21B		0.10899	0.07972	FALSE		0.0001	0.07973	FALSE		0.0001	0.06982	0.08858	FALSE
YBR197C	YBR197C	YPL077C	YPL077C		0.07048	0.13699	TRUE		0.04139	0.1375	FALSE		999	0.0613	0.24815	TRUE
YBR210W	ERV15	YGL054C	ERV14		0.03101	0.0831	TRUE		0.06837	0.1403	FALSE		0.20233	0.05298	0.13291	FALSE
YBR216C	YBP1	YGL060W	YBP2		0.01023	0.14286	TRUE		0.24721	0.14235	FALSE		0.2578	0.13243	0.1544	FALSE
YBR218C	PYC2	YGL062W	PYC1		0.04022	0.03775	FALSE		999	0.0363	TRUE		999	0.03882	0.0339	FALSE
YBR238C	YBR238C	YGL107C	RMD9		0.06608	0.07193	FALSE		0.31247	0.07135	FALSE		1.18671	0.11212	0.04097	TRUE
YBR242W	YBR242W	YGL101W	YGL101W		0.02796	0.06777	TRUE		0.16559	0.06718	FALSE		0.29973	0.0799	0.05434	FALSE
YBR270C	BIT2	YJL058C	BIT61		0.00904	0.07866	TRUE		330.034	0.07805	FALSE		168.756	0.08675	0.07092	FALSE
YBR273C	UBX7	YJL048C	UBX6		0.06554	0.12022	TRUE		941.139	0.11968	FALSE		999	0.09961	0.13839	TRUE
YBR278W	DPB3	YJL065C	DLS1		0.06942	0.14429	TRUE		3.6967	0.14244	FALSE		2.48736	0.13236	0.1516	FALSE
YBR284W	YBR284W	YJL070C	YJL070C		0.00461	0.10314	TRUE		0.00095	0.10371	TRUE		0.00094	0.13583	0.07259	TRUE
YCL011C	GBP2	YNL004W	HRB1		0.06197	0.08575	TRUE		999	0.08474	TRUE		999	0.09682	0.07171	TRUE
YCL024W	KCC4	YDR507C	GIN4		0.10009	0.11534	TRUE		0.0862	0.11619	FALSE		0.10376	0.17533	0.07455	TRUE
YCL035C	GRX1	YDR513W	GRX2		0.11247	0.04965	TRUE		0.17856	0.0414	TRUE		0.17339	0.03033	0.05448	FALSE
YCL036W	GFD2	YDR514C	YDR514C		0.01379	0.11065	TRUE		999	0.11052	FALSE		999	0.10212	0.11927	FALSE
YCL037C	SRO9	YDR515W	SLF1		0.10572	0.19783	TRUE		0.19755	0.19784	FALSE		0.18319	0.15172	0.23894	TRUE
YCL040W	GLK1	YDR516C	EMI2		0.06019	0.01544	TRUE		425.901	0.01891	TRUE		789.546	0.01481	0.03356	TRUE
YCL043C	PDI1	YDR518W	EUG1		0.11231	0.09826	FALSE		999	0.09643	TRUE		999	0.09724	0.09563	FALSE
YCL050C	APA1	YDR530C	APA2		0.00898	0.12062	TRUE		999	0.11697	TRUE		999	0.13144	0.10217	FALSE
YCL051W	LRE1	YDR528W	HLR1		0.00965	0.15459	TRUE		530.082	0.1531	FALSE		266.735	0.15318	0.15305	FALSE
YCR005C	CIT2	YNR001C	CIT1		0.0901	0.05138	TRUE		999	0.04838	TRUE		999	0.04356	0.05431	FALSE
YCR010C	ADY2	YNR002C	ATO2		0.07967	0.04636	TRUE		999	0.0477	TRUE		999	0.03937	0.05587	FALSE
YCR026C	NPP1	YEL016C	NPP2		0.00804	0.13528	TRUE		0.14587	0.13525	FALSE		0.12894	0.16087	0.12328	TRUE
YCR031C	RPS14A	YJL191W	RPS14B		0.06889	0.06576	FALSE		999	0.05438	TRUE		999	0.04025	0.09126	TRUE
YCR034W	FEN1	YJL196C	ELO1		0.07618	0.07142	FALSE		0.50183	0.06827	TRUE		0.45692	0.09648	0.0511	TRUE
YCR037C	PHO87	YJL198W	PHO90		0.04717	0.05944	TRUE		999	0.059	TRUE		999	0.05437	0.06338	FALSE
YCR048W	ARE1	YNR019W	ARE2		NA	NA	NA				NA		NA	NA	NA	NA
YCR052W	RSC6	YNR023W	SNF12		0.07119	0.13024	TRUE		0.14297	0.13014	FALSE		0.14823	0.14207	0.11723	FALSE
YCR067C	SED4	YNR026C	SEC12		0.01504	0.22398	TRUE		999	0.22215	FALSE		25.2908	0.2923	0.09975	TRUE
YCR069W	CPR4	YNR028W	CPR8		0.03136	0.19388	TRUE		0.10597	0.19638	FALSE		0.10085	0.26019	0.14923	TRUE
YCR073C	SSK22	YNR031C	SSK2		0.00467	0.09814	TRUE		0.04526	0.10214	TRUE		0.04487	0.13924	0.02985	TRUE
YCR073W-A	SOL2	YNR034W	SOL1		0.06598	0.04246	TRUE		0.54608	0.04126	FALSE		0.8204	0.03801	0.04462	FALSE
YCR091W	KIN82	YNR047W	FPK1		0.00445	0.10297	TRUE		147.333	0.10134	TRUE		218.547	0.12387	0.08144	TRUE
YDL012C	YDL012C	YBR016W	YBR016W		0.08289	0.08551	FALSE		999	0.08077	TRUE		999	0.12491	0.05983	TRUE
YDL019C	OSH2	YAR042W	SWH1		0.0611	0.08577	TRUE		999	0.08405	TRUE		999	0.09105	0.07752	TRUE
YDL021W	GPM2	YOL056W	GPM3		0.12241	0.07304	TRUE		0.0606	0.07442	FALSE		0.06746	0.09872	0.04961	TRUE
YDL022W	GPD1	YOL059W	GPD2		0.0878	0.07083	TRUE		999	0.06852	TRUE		999	0.05368	0.08523	TRUE
YDL036C	PUS9	YOL066C	RIB2		0.02353	0.06738	TRUE		999	0.06676	FALSE		999	0.0877	0.05398	TRUE
YDL048C	STP4	YLR375W	STP3		0.06337	0.08824	FALSE		999	0.08759	TRUE		999	0.06868	0.10164	TRUE
YDL061C	RPS29B	YLR388W	RPS29A		0.1038	0.05962	FALSE		0.0001	0.06289	FALSE		0.0001	0.05358	0.08738	FALSE
YDL075W	RPL31A	YLR406C	RPL31B		0.11459	0.05091	TRUE		1.17618	0.05091	FALSE		0.0001	0.0461	0.0545	FALSE
YDL082W	RPL13A	YMR142C	RPL13B		0.17956	0.12353	TRUE		0.0001	0.12423	FALSE		0.0001	0.11532	0.15524	FALSE
YDL083C	RPS16B	YMR143W	RPS16A		0.02602	0.02745	FALSE		999	0.02569	TRUE		999	0.00824	0.05508	TRUE
YDL085W	NDE2	YMR145C	NDE1		0.08249	0.06536	TRUE		999	0.06485	TRUE		999	0.05943	0.06916	FALSE
YDL088C	ASM4	YMR153W	NUP53		0.06745	0.16403	TRUE		999	0.16253	FALSE		999	0.13858	0.19151	TRUE
YDL109C	YDL109C	YGL144C	ROG1		0.05168	0.10766	TRUE		0.27872	0.10695	FALSE		0.39333	0.15709	0.06691	TRUE
YDL137W	ARF2	YDL192W	ARF1		0.01921	0.01519	FALSE		1.27118	0.01519	FALSE		1.16171	0.01427	0.01644	FALSE
YDL161W	ENT1	YLR206W	ENT2		0.0713	0.09266	TRUE		0.15679	0.09053	FALSE		0.15693	0.09139	0.08926	FALSE
YDL179W	PCL9	YDL127W	PCL2		0.1435	0.13032	FALSE		0.0147	0.13337	FALSE		0.01635	0.12248	0.14442	FALSE
YDL181W	INH1	YDL130W-A	STF1		0.07178	0.07248	FALSE		999	0.06815	FALSE		999	0.07267	0.06087	FALSE
YDL182W	LYS20	YDL131W	LYS21		0.0383	0.0438	FALSE		999	0.04285	TRUE		999	0.04175	0.044	FALSE
YDL184C	RPL41A	YDL133C-A	RPL41B		0.01128	0.27991	TRUE		999	0.0001	TRUE		27.78	0.0001	0.50187	FALSE
YDL191W	RPL35A	YDL136W	RPL35B		0.10752	0.13262	FALSE		999	0.11873	TRUE		999	0.02936	0.22725	TRUE
YDL204W	RTN2	YDR233C	RTN1		0.19625	0.14958	TRUE		999	0.14721	TRUE		999	0.14574	0.14891	FALSE
YDL211C	YDL211C	YNL176C	TDA7		0.0133	0.26598	TRUE		0.05311	0.26843	FALSE		0.05334	0.24278	0.29318	FALSE
YDL214C	PRR2	YNL183C	NPR1		0.07434	0.10509	TRUE		0.37601	0.10381	FALSE		1.48451	0.17375	0.04836	TRUE
YDL222C	FMP45	YNL194C	YNL194C		0.11477	0.08945	FALSE		999	0.09029	FALSE		999	0.0959	0.08278	FALSE
YDL224C	WHI4	YNL197C	WHI3		0.11618	0.10446	FALSE		999	0.10281	TRUE		999	0.10955	0.09649	FALSE
YDL226C	GCS1	YNL204C	SPS18		0.06402	0.08265	FALSE		0.01515	0.08527	TRUE		0.0157	0.10409	0.07399	TRUE
YDL229W	SSB1	YNL209W	SSB2		0.08697	0.05071	TRUE		0.0001	0.05071	FALSE		0.0001	0.04375	0.05691	FALSE
YDL239C	ADY3	YNL225C	CNM67		0.13731	0.13427	FALSE		999	0.13452	FALSE		999	0.15435	0.11168	TRUE
YDR028C	REG1	YBR050C	REG2		0.03909	0.1203	TRUE		999	0.11934	FALSE		999	0.17688	0.10212	TRUE
YDR066C	RTR2	YER139C	RTR1		0.04029	0.06804	TRUE		999	0.06619	FALSE		999	0.16968	0.02992	TRUE
YDR077W	SED1	YER150W	SPI1		0.27058	0.17727	TRUE		999	0.17523	FALSE		999	0.20523	0.13404	TRUE
YDR085C	AFR1	YER158C	YER158C		0.01142	0.20025	TRUE		0.16286	0.20038	FALSE		0.17893	0.16553	0.24912	TRUE
YDR093W	DNF2	YER166W	DNF1		0.00394	0.04506	TRUE		563.768	0.04558	TRUE		373.3	0.04147	0.05045	TRUE
YDR096W	GIS1	YER169W	RPH1		0.02558	0.07653	TRUE		999	0.0761	TRUE		999	0.09148	0.06293	TRUE
YDR098C	GRX3	YER174C	GRX4		0.05276	0.07523	TRUE		999	0.07368	TRUE		999	0.08601	0.06181	FALSE
YDR099W	BMH2	YER177W	BMH1		0.05172	0.03307	TRUE		237.732	0.0326	FALSE		914.08	0.0283	0.03801	FALSE
YDR107C	TMN2	YLR083C	EMP70		0.05728	0.08619	TRUE		0.08913	0.0861	FALSE		0.09272	0.10277	0.06604	TRUE
YDR111C	ALT2	YLR089C	ALT1		0.06671	0.06973	FALSE		999	0.06806	TRUE		999	0.07142	0.06146	FALSE
YDR125C	ECM18	YLR099C	ICT1		0.04453	0.07256	TRUE		999	0.07183	FALSE		999	0.04393	0.09629	TRUE
YDR132C	YDR132C	YLR108C	YLR108C		0.00701	0.12195	TRUE		352.522	0.12008	FALSE		36.6768	0.12692	0.11378	FALSE
YDR144C	MKC7	YLR120C	YPS1		0.14149	0.17916	TRUE		173.303	0.17576	FALSE		55.3086	0.16376	0.18463	FALSE
YDR146C	SWI5	YLR131C	ACE2		0.11668	0.13688	FALSE		999	0.13336	TRUE		999	0.13443	0.13223	FALSE
YDR151C	CTH1	YLR136C	TIS11		0.00935	0.11291	TRUE		0.09881	0.11304	FALSE		0.09873	0.07945	0.14378	TRUE
YDR185C	UPS3	YLR168C	UPS2		0.00445	0.05439	TRUE		0.07818	0.05425	FALSE		0.06936	0.07292	0.04059	TRUE
YDR200C	VPS64	YLR238W	FAR10		0.01335	0.11864	TRUE		0.28208	0.1176	FALSE		0.27455	0.12378	0.11389	FALSE
YDR206W	EBS1	YLR233C	EST1		0.01562	0.20463	TRUE		41.9122	0.2036	FALSE		32.8626	0.22336	0.18992	FALSE
YDR222W	YDR222W	YLR225C	YLR225C		0.00903	0.05881	TRUE		0.13507	0.05772	FALSE		0.13047	0.06025	0.05369	FALSE
YDR247W	VHS1	YPL026C	SKS1		0.0077	0.08458	TRUE		24.0104	0.08492	FALSE		294.57	0.11541	0.05976	TRUE
YDR251W	PAM1	YPL032C	SVL3		0.09993	0.13212	TRUE		933.175	0.13029	TRUE		218.492	0.1099	0.1594	TRUE
YDR252W	BTT1	YPL037C	EGD1		0.1285	0.11949	FALSE		999	0.11266	TRUE		999	0.11815	0.10702	FALSE
YDR263C	DIN7	YOR033C	EXO1		0.00678	0.11895	TRUE		0.07879	0.11979	FALSE		0.08317	0.12259	0.1132	FALSE
YDR264C	AKR1	YOR034C	AKR2		0.02029	0.10143	TRUE		0.08563	0.10153	FALSE		0.06321	0.13678	0.08042	TRUE
YDR272W	GLO2	YOR040W	GLO4		0.02772	0.10728	TRUE		0.06834	0.10895	FALSE		0.06882	0.11836	0.09964	FALSE
YDR273W	DON1	YOR042W	CUE5		0.05675	0.1676	TRUE		1.18551	0.16548	FALSE		0.6921	0.26483	0.11469	TRUE
YDR277C	MTH1	YOR047C	STD1		0.02562	0.08653	TRUE		999	0.08489	FALSE		999	0.10773	0.06102	TRUE
YDR300C	PRO1	YHR033W	YHR033W		0.02793	0.04216	TRUE		999	0.04123	TRUE		999	0.03624	0.04537	FALSE
YDR303C	RSC3	YHR056C	RSC30		0.00693	0.1402	TRUE		999	0.14067	TRUE		999	0.18302	0.08964	TRUE
YDR304C	CPR5	YHR057C	CPR2		NA	NA	NA				NA		NA	NA	NA	NA
YDR309C	GIC2	YHR061C	GIC1		0.02926	0.13324	TRUE		999	0.13242	FALSE		999	0.13273	0.13218	FALSE
YDR312W	SSF2	YHR066W	SSF1		0.04373	0.05977	TRUE		999	0.05674	TRUE		999	0.05125	0.06505	FALSE
YDR326C	YSP2	YHR080C	YHR080C		0.07994	0.14019	TRUE		999	0.13877	TRUE		999	0.09144	0.17946	TRUE
YDR341C	YDR341C	YHR091C	MSR1		0.08168	0.06985	TRUE		0.06607	0.06994	FALSE		0.06501	0.09964	0.04577	TRUE
YDR348C	PAL1	YHR097C	YHR097C		NA	NA	NA				NA		NA	NA	NA	NA
YDR351W	SBE2	YHR103W	SBE22		0.00965	0.1249	TRUE		122.786	0.1248	TRUE		34.7013	0.11365	0.13594	FALSE
YDR353W	TRR1	YHR106W	TRR2		0.06266	0.06035	FALSE		999	0.05889	FALSE		999	0.0575	0.06	FALSE
YDR358W	GGA1	YHR108W	GGA2		0.05758	0.10627	TRUE		0.0846	0.10786	FALSE		0.08336	0.12828	0.07672	TRUE
YDR368W	YPR1	YOR120W	GCY1		0.10883	0.07586	TRUE		999	0.07371	TRUE		999	0.07868	0.06862	FALSE
YDR379W	RGA2	YOR127W	RGA1		0.00916	0.15618	TRUE		268.54	0.15515	TRUE		236.034	0.14519	0.16412	FALSE
YDR385W	EFT2	YOR133W	EFT1		NA	NA	NA				NA		NA	NA	NA	NA
YDR389W	SAC7	YOR134W	BAG7		0.08381	0.10219	TRUE		999	0.10066	TRUE		999	0.06847	0.16011	TRUE
YDR409W	SIZ1	YOR156C	NFI1		0.06401	0.14458	TRUE		999	0.1433	TRUE		999	0.12207	0.16143	TRUE
YDR418W	RPL12B	YEL054C	RPL12A		0.0772	0.03029	TRUE		999	0.02878	FALSE		999	0.03496	0.02615	FALSE
YDR438W	THI74	YML018C	YML018C		0.00852	0.11953	TRUE		0.0019	0.1211	FALSE		0.0019	0.15472	0.09758	TRUE
YDR441C	APT2	YML022W	APT1		0.06372	0.09842	TRUE		0.03774	0.10262	FALSE		0.03777	0.1025	0.10271	FALSE
YDR447C	RPS17B	YML024W	RPS17A		0.09915	0.06882	FALSE		0.15552	0.06681	FALSE		0.15678	0.0775	0.05783	FALSE
YDR450W	RPS18A	YML026C	RPS18B		0.07285	0.14001	TRUE		0.0001	0.14128	FALSE		0.0001	0.1724	0.05628	TRUE
YDR451C	YHP1	YML027W	YOX1		0.02037	0.1234	TRUE		0.05803	0.12557	FALSE		0.06156	0.16215	0.09181	TRUE
YDR453C	TSA2	YML028W	TSA1		0.09605	0.06519	TRUE		999	0.06171	TRUE		999	0.06108	0.06255	FALSE
YDR458C	HEH2	YML034W	SRC1		0.10628	0.17435	TRUE		999	0.17243	FALSE		999	0.20189	0.15115	TRUE
YDR463W	STP1	YHR006W	STP2		0.09338	0.13845	TRUE		999	0.13717	FALSE		999	0.11409	0.16279	TRUE
YDR471W	RPL27B	YHR010W	RPL27A		0.10139	0.04504	TRUE		0.0001	0.04504	FALSE		0.0001	0.02875	0.05093	FALSE
YDR475C	JIP4	YOR019W	YOR019W		0.00908	0.13689	TRUE		136.463	0.13593	FALSE		23.1119	0.11829	0.1604	TRUE
YDR480W	DIG2	YPL049C	DIG1		0.01286	0.18521	TRUE		0.24201	0.18494	FALSE		0.18212	0.16635	0.21254	FALSE
YDR483W	KRE2	YPL053C	KTR6		0.08074	0.13583	TRUE		0.32825	0.13303	FALSE		0.29028	0.09784	0.15923	TRUE
YDR490C	PKH1	YOL100W	PKH2		0.09313	0.1363	TRUE		0.27379	0.13549	FALSE		0.30622	0.15471	0.12196	TRUE
YDR492W	IZH1	YOL101C	IZH4		0.05745	0.06164	FALSE		0.07677	0.06141	FALSE		0.0997	0.10681	0.04207	TRUE
YDR500C	RPL37B	YLR185W	RPL37A		NA	NA	NA				NA		NA	NA	NA	NA
YDR501W	PLM2	YLR183C	TOS4		NA	NA	NA				NA		NA	NA	NA	NA
YDR502C	SAM2	YLR180W	SAM1		0.06585	0.03644	TRUE		999	0.03174	TRUE		999	0.02995	0.0327	FALSE
YDR505C	PSP1	YLR177W	YLR177W		NA	NA	NA				NA		NA	NA	NA	NA
YEL006W	YEA6	YIL006W	YIA6		0.00926	0.08002	TRUE		0.06655	0.08076	FALSE		0.06777	0.09023	0.07434	FALSE
YEL034W	HYP2	YJR047C	ANB1		0.08248	0.10135	FALSE		0.0001	0.10135	FALSE		0.0001	0.08261	0.12192	FALSE
YEL039C	CYC7	YJR048W	CYC1		0.10175	0.04475	TRUE		999	0.0425	FALSE		999	0.04125	0.04389	FALSE
YEL041W	YEF1	YJR049C	UTR1		0.00556	0.09227	TRUE		196.527	0.09137	TRUE		7.30058	0.04769	0.14031	TRUE
YEL047C	YEL047C	YJR051W	OSM1		0.0447	0.07446	TRUE		999	0.07173	TRUE		999	0.07691	0.06522	FALSE
YEL060C	PRB1	YOR003W	YSP3		0.07107	0.12273	TRUE		0.12836	0.12251	FALSE		0.12304	0.12911	0.11777	FALSE
YER019C-A	SBH2	YER087C-B	SBH1		0.03174	0.1134	TRUE		0.0001	0.12903	FALSE		3.08771	0.15546	0.06482	FALSE
YER028C	MIG3	YGL209W	MIG2		NA	NA	NA				NA		NA	NA	NA	NA
YER035W	EDC2	YGL222C	EDC1		0.12986	0.19709	FALSE		0.00249	0.20381	TRUE		0.00249	0.19787	0.2133	FALSE
YER037W	PHM8	YGL224C	SDT1		0.00428	0.06515	TRUE		0.10242	0.0649	FALSE		0.1425	0.08054	0.05298	TRUE
YER039C	HVG1	YGL225W	VRG4		0.07421	0.0581	TRUE		0.03885	0.05909	FALSE		0.03955	0.05804	0.05973	FALSE
YER045C	ACA1	YIL036W	CST6		0.14276	0.22197	TRUE		0.2404	0.22167	FALSE		0.2399	0.30158	0.17554	TRUE
YER054C	GIP2	YIL045W	PIG2		0.17413	0.12967	TRUE		999	0.12845	FALSE		0.95147	0.15271	0.09414	TRUE
YER056C-A	RPL34A	YIL052C	RPL34B		0.11042	0.13574	FALSE		1.78942	0.12607	FALSE		2.74648	0.09989	0.1826	FALSE
YER057C	HMF1	YIL051C	MMF1		0.103	0.08074	FALSE		0.2196	0.07615	FALSE		0.22507	0.07239	0.07903	FALSE
YER062C	HOR2	YIL053W	RHR2		0.08339	0.05032	TRUE		145.336	0.05008	FALSE		999	0.05717	0.04114	FALSE
YER064C	VHR2	YIL056W	VHR1		0.0657	0.12246	TRUE		999	0.12166	TRUE		999	0.17548	0.07786	TRUE
YER067W	RGI1	YIL057C	RGI2		0.0562	0.0234	TRUE		999	0.02597	FALSE		999	0.02132	0.02909	FALSE
YER070W	RNR1	YIL066C	RNR3		0.05332	0.06264	TRUE		999	0.05662	TRUE		999	0.05079	0.06197	TRUE
YER074W	RPS24A	YIL069C	RPS24B		0.08332	0.07636	FALSE		0.91476	0.07636	FALSE		0.91266	0.05297	0.11361	FALSE
YER081W	SER3	YIL074C	SER33		0.042	0.04108	FALSE		999	0.03909	TRUE		999	0.04237	0.03654	FALSE
YER129W	SAK1	YGL179C	TOS3		0.05953	0.1302	TRUE		999	0.12916	TRUE		999	0.11389	0.16413	TRUE
YER131W	RPS26B	YGL189C	RPS26A		0.08317	0.03884	TRUE		0.0001	0.03972	FALSE		0.0001	0.03557	0.04126	FALSE
YER132C	PMD1	YGL197W	MDS3		0.00769	0.09496	TRUE		999	0.0945	TRUE		999	0.06353	0.12462	TRUE
YFL004W	VTC2	YPL019C	VTC3		0.03969	0.07198	TRUE		0.23681	0.06835	TRUE		0.23802	0.07251	0.06569	FALSE
YFL018C	LPD1	YPL017C	IRC15		0.08623	0.08105	FALSE		0.08556	0.08091	FALSE		0.07059	0.11076	0.04642	TRUE
YFL034C-A	RPL22B	YLR061W	RPL22A		0.15834	0.08525	TRUE		0.14499	0.07003	FALSE		0.14505	0.06539	0.08941	FALSE
YFL048C	EMP47	YLR080W	EMP46		0.06586	0.09698	TRUE		999	0.097	FALSE		999	0.11041	0.08753	FALSE
YFR013W	IOC3	YOL017W	ESC8		0.00834	0.14159	TRUE		270.268	0.13959	FALSE		14.7788	0.21286	0.08613	TRUE
YFR014C	CMK1	YOL016C	CMK2		0.0337	0.06509	TRUE		999	0.06399	TRUE		999	0.07445	0.05328	TRUE
YFR015C	GSY1	YLR258W	GSY2		0.02788	0.03607	TRUE		0.28834	0.03446	TRUE		0.3519	0.0289	0.03974	TRUE
YFR017C	IGD1	YOL024W	YOL024W		0.00959	0.1852	TRUE		0.21269	0.18498	FALSE		0.37451	0.10793	0.35415	TRUE
YFR022W	ROG3	YOR018W	ROD1		0.06126	0.10955	TRUE		999	0.10909	TRUE		999	0.10353	0.11589	FALSE
YFR023W	PES4	YHR015W	MIP6		0.00462	0.09284	TRUE		9.42706	0.09239	FALSE		3.82782	0.04892	0.14506	TRUE
YFR024C-A	LSB3	YHR016C	YSC84		NA	NA	NA				NA		NA	NA	NA	NA
YFR031C-A	RPL2A	YIL018W	RPL2B		0.04214	0.0769	TRUE		999	0.07223	TRUE		999	0.07446	0.0654	FALSE
YFR039C	YFR039C	YGL228W	SHE10		0.01088	0.1364	TRUE		0.00395	0.1358	FALSE		0.00394	0.13304	0.13875	FALSE
YFR040W	SAP155	YGL229C	SAP4		0.07275	0.09112	TRUE		999	0.0899	FALSE		642.752	0.06094	0.14181	TRUE
YFR053C	HXK1	YGL253W	HXK2		0.10536	0.11236	FALSE		999	0.10736	TRUE		999	0.09638	0.12144	TRUE
YGL031C	RPL24A	YGR148C	RPL24B		0.07817	0.08046	FALSE		0.07209	0.08117	FALSE		0.07467	0.12456	0.02714	TRUE
YGL049C	TIF4632	YGR162W	TIF4631		0.12323	0.13419	FALSE		999	0.12828	TRUE		999	0.12786	0.12876	FALSE
YGL063W	PUS2	YPL212C	PUS1		0.04281	0.06268	TRUE		999	0.06123	TRUE		999	0.0516	0.06298	FALSE
YGL071W	AFT1	YPL202C	AFT2		0.00692	0.12504	TRUE		0.00181	0.1255	FALSE		0.00182	0.1471	0.11218	TRUE
YGL076C	RPL7A	YPL198W	RPL7B		0.10592	0.15551	TRUE		1.58509	0.14382	TRUE		1.57927	0.13063	0.15456	FALSE
YGL082W	YGL082W	YPL191C	YPL191C		0.00736	0.12084	TRUE		999	0.11896	TRUE		33.5019	0.17992	0.07481	TRUE
YGL084C	GUP1	YPL189W	GUP2		0.04218	0.09897	TRUE		0.11504	0.09821	FALSE		0.13171	0.14342	0.05524	TRUE
YGL089C	MF(ALPHA)2	YPL187W	MF(ALPHA)1		0.13102	0.17572	FALSE		999	0.17476	FALSE		999	0.19882	0.14663	FALSE
YGL096W	TOS8	YPL177C	CUP9		0.0111	0.17371	TRUE		68.7524	0.17082	FALSE		64.9487	0.1859	0.15774	FALSE
YGL133W	ITC1	YPL216W	YPL216W		0.00619	0.16214	TRUE		0.548	0.16028	FALSE		0.22108	0.25694	0.1089	TRUE
YGL134W	PCL10	YPL219W	PCL8		0.00828	0.0955	TRUE		164.414	0.09565	FALSE		128.61	0.05957	0.1498	TRUE
YGL135W	RPL1B	YPL220W	RPL1A		0.05472	0.05148	FALSE		0.2692	0.04717	FALSE		0.2681	0.00667	0.07488	TRUE
YGL158W	RCK1	YLR248W	RCK2		0.00826	0.12526	TRUE		118.508	0.12475	FALSE		473.146	0.19492	0.06549	TRUE
YGL162W	SUT1	YPR009W	SUT2		0.0145	0.14536	TRUE		999	0.14523	FALSE		999	0.10102	0.15037	FALSE
YGL166W	CUP2	YPR008W	HAA1		0.07862	0.13888	TRUE		999	0.13806	TRUE		999	0.1172	0.23358	TRUE
YGR004W	PEX31	YLR324W	PEX30		0.00678	0.08128	TRUE		6.92686	0.08011	FALSE		20.0713	0.06328	0.10068	TRUE
YGR008C	STF2	YLR327C	TMA10		0.04985	0.04787	FALSE		0.20064	0.04376	FALSE		0.14437	0.03216	0.05524	FALSE
YGR010W	NMA2	YLR328W	NMA1		0.03894	0.02934	TRUE		0.03277	0.02914	FALSE		0.03302	0.01865	0.03546	TRUE
YGR023W	MTL1	YLR332W	MID2		0.02988	0.09754	TRUE		0.0017	0.09907	TRUE		394.069	0.06592	0.12173	TRUE
YGR027C	RPS25A	YLR333C	RPS25B		0.10565	0.12202	FALSE		2.66059	0.12202	FALSE		0.30698	0.13581	0.1092	FALSE
YGR032W	GSC2	YLR342W	FKS1		0.04686	0.06122	TRUE		999	0.0582	TRUE		999	0.06127	0.05507	FALSE
YGR034W	RPL26B	YLR344W	RPL26A		0.14054	0.10434	FALSE		0.0001	0.10724	FALSE		0.0001	0.10224	0.11458	FALSE
YGR038W	ORM1	YLR350W	ORM2		0.04892	0.05842	FALSE		999	0.05773	TRUE		999	0.04894	0.07079	FALSE
YGR041W	BUD9	YLR353W	BUD8		0.01211	0.21613	TRUE		105.55	0.21481	FALSE		114.299	0.24716	0.18622	TRUE
YGR043C	NQM1	YLR354C	TAL1		0.13327	0.08418	TRUE		999	0.07668	TRUE		999	0.05264	0.11477	TRUE
YGR049W	SCM4	YLR356W	ATG33		0.15956	0.10993	TRUE		0.00421	0.10946	FALSE		0.00422	0.07872	0.1426	TRUE
YGR056W	RSC1	YLR357W	RSC2		0.05547	0.06348	FALSE		999	0.06331	TRUE		999	0.08429	0.04258	TRUE
YGR070W	ROM1	YLR371W	ROM2		0.05005	0.08877	TRUE		0.16705	0.08698	TRUE		0.15082	0.1401	0.04525	TRUE
YGR071C	ENV11	YLR373C	VID22		0.00635	0.14121	TRUE		0.13381	0.14127	FALSE		0.21142	0.0937	0.1998	TRUE
YGR085C	RPL11B	YPR102C	RPL11A		0.08387	0.0561	TRUE		0.177	0.04448	TRUE		0.18602	0.0001	0.06698	TRUE
YGR092W	DBF2	YPR111W	DBF20		0.02241	0.04148	TRUE		999	0.04054	TRUE		999	0.0346	0.04759	TRUE
YGR097W	ASK10	YPR115W	RGC1		0.00941	0.12726	TRUE		605.93	0.12655	FALSE		9.71174	0.06329	0.19945	TRUE
YGR108W	CLB1	YPR119W	CLB2		NA	NA	NA				NA		NA	NA	NA	NA
YGR118W	RPS23A	YPR132W	RPS23B		NA	NA	NA				NA		NA	NA	NA	NA
YGR121C	MEP1	YPR138C	MEP3		0.04541	0.04105	FALSE		910.046	0.0407	TRUE		999	0.0389	0.04235	FALSE
YGR124W	ASN2	YPR145W	ASN1		0.07019	0.05337	TRUE		0.29316	0.04409	TRUE		0.28941	0.02957	0.05219	TRUE
YGR131W	FHN1	YPR149W	NCE102		0.07914	0.09041	FALSE		0.08198	0.09051	FALSE		0.07217	0.10727	0.08075	FALSE
YGR136W	LSB1	YPR154W	PIN3		0.09583	0.0977	FALSE		0.09494	0.09787	FALSE		0.09475	0.11447	0.08407	FALSE
YGR138C	TPO2	YPR156C	TPO3		NA	NA	NA				NA		NA	NA	NA	NA
YGR141W	VPS62	YPR157W	TDA6		0.0349	0.08225	TRUE		0.12381	0.08178	FALSE		0.12421	0.0877	0.07692	FALSE
YGR142W	BTN2	YPR158W	CUR1		0.05244	0.19751	TRUE		999	0.19726	FALSE		999	0.18079	0.21032	FALSE
YGR143W	SKN1	YPR159W	KRE6		0.07456	0.05985	TRUE		999	0.05977	TRUE		999	0.05935	0.06025	FALSE
YGR169C-A	YGR169C-A	YJR005C-A	YJR005C-A		0.02871	0.04238	FALSE		0.06496	0.04211	FALSE		0.07298	0.03502	0.05159	FALSE
YGR180C	RNR4	YJL026W	RNR2		0.05452	0.07982	TRUE		999	0.07991	TRUE		999	0.12212	0.05755	TRUE
YGR188C	BUB1	YJL013C	MAD3		0.00616	0.13929	TRUE		0.0016	0.1405	TRUE		0.00159	0.16058	0.13085	TRUE
YGR192C	TDH3	YJR009C	TDH2		0.14785	0.13678	FALSE		259.859	0.13331	TRUE		958.129	0.13259	0.13359	FALSE
YGR197C	SNG1	YJR015W	YJR015W		0.02625	0.1446	TRUE		0.26672	0.1443	FALSE		0.25751	0.14644	0.14061	FALSE
YGR209C	TRX2	YLR043C	TRX1		0.09696	0.10271	FALSE		0.15138	0.09591	FALSE		0.14466	0.02151	0.12822	TRUE
YGR213C	RTA1	YLR046C	YLR046C		0.14292	0.1257	FALSE		0.07335	0.12679	FALSE		0.05833	0.116	0.24408	TRUE
YGR214W	RPS0A	YLR048W	RPS0B		NA	NA	NA				NA		NA	NA	NA	NA
YGR221C	TOS2	YHR149C	SKG6		0.11078	0.20797	TRUE		0.2009	0.20804	FALSE		0.36343	0.27156	0.15906	TRUE
YGR230W	BNS1	YHR152W	SPO12		0.01716	0.23068	TRUE		0.10731	0.23222	FALSE		0.09673	0.19668	0.29514	FALSE
YGR238C	KEL2	YHR158C	KEL1		0.09164	0.14643	TRUE		282.287	0.14612	FALSE		999	0.1966	0.10902	TRUE
YGR239C	PEX21	YHR160C	PEX18		0.01284	0.23866	TRUE		0.1466	0.23908	FALSE		0.17169	0.27264	0.20931	FALSE
YGR241C	YAP1802	YHR161C	YAP1801		0.1045	0.13145	TRUE		999	0.12975	TRUE		999	0.11926	0.1392	FALSE
YGR243W	FMP43	YHR162W	MPC2		0.06438	0.04086	FALSE		0.05137	0.04051	FALSE		0.06501	0.03747	0.04353	FALSE
YGR254W	ENO1	YHR174W	ENO2		NA	NA	NA				NA		NA	NA	NA	NA
YGR256W	GND2	YHR183W	GND1		0.11632	0.05675	TRUE		0.03335	0.06223	TRUE		0.0345	0.08824	0.02891	TRUE
YGR273C	YGR273C	YMR295C	YMR295C		0.07323	0.09501	FALSE		0.07118	0.09568	FALSE		0.08303	0.13992	0.06342	TRUE
YGR279C	SCW4	YMR305C	SCW10		0.1555	0.16671	FALSE		999	0.163	TRUE		999	0.11529	0.22253	TRUE
YGR283C	YGR283C	YMR310C	YMR310C		0.00729	0.1286	TRUE		0.00578	0.13007	TRUE		0.00577	0.16722	0.09612	TRUE
YHL001W	RPL14B	YKL006W	RPL14A		0.11765	0.12157	FALSE		0.92185	0.12157	FALSE		0.0001	0.08282	0.14419	FALSE
YHL003C	LAG1	YKL008C	LAC1		0.04622	0.05516	FALSE		999	0.05431	TRUE		999	0.05252	0.05594	FALSE
YHL012W	YHL012W	YKL035W	UGP1		0.03854	0.07818	TRUE		0.17721	0.0726	TRUE		0.17861	0.17946	0.02833	TRUE
YHL017W	YHL017W	YKL039W	PTM1		0.07565	0.09547	TRUE		0.05112	0.09654	FALSE		0.11332	0.08026	0.11384	TRUE
YHL033C	RPL8A	YLL045C	RPL8B		0.15466	0.1408	FALSE		1.03606	0.12589	TRUE		0.90403	0.06931	0.22061	TRUE
YHL034C	SBP1	YLL046C	RNP1		0.06525	0.1006	TRUE		0.00878	0.10294	FALSE		0.00877	0.14666	0.06252	TRUE
YHL035C	VMR1	YLL048C	YBT1		0.06331	0.1207	TRUE		4.233	0.11794	TRUE		504.808	0.15105	0.07086	TRUE
YHR001W	OSH7	YKR003W	OSH6		NA	NA	NA				NA		NA	NA	NA	NA
YHR003C	YHR003C	YKL027W	YKL027W		0.02715	0.08013	TRUE		0.06353	0.08124	FALSE		0.06287	0.06903	0.09157	FALSE
YHR021C	RPS27B	YKL156W	RPS27A		0.0751	0.01236	TRUE		1.1352	0.01129	FALSE		0.0001	0.01273	0.0147	FALSE
YHR030C	SLT2	YKL161C	KDX1		0.03665	0.09447	TRUE		0.44024	0.09241	FALSE		0.22382	0.18248	0.06135	TRUE
YHR047C	AAP1	YKL157W	APE2		0.05311	0.08421	TRUE		999	0.08117	TRUE		999	0.08984	0.07162	TRUE
YHR115C	DMA1	YNL116W	DMA2		0.06066	0.0922	TRUE		999	0.09116	TRUE		999	0.09463	0.08913	FALSE
YHR117W	TOM71	YNL121C	TOM70		0.09012	0.09221	FALSE		1.47473	0.08983	TRUE		6.38436	0.10782	0.06672	TRUE
YHR123W	EPT1	YNL130C	CPT1		0.06711	0.07833	FALSE		999	0.07699	TRUE		2.4143	0.05893	0.09976	TRUE
YHR131C	YHR131C	YNL144C	YNL144C		0.07098	0.16111	TRUE		999	0.16041	TRUE		999	0.1774	0.14635	TRUE
YHR132W-A	IGO2	YNL157W	IGO1		0.04299	0.04653	FALSE		0.14511	0.04441	FALSE		0.24569	0.07137	0.01868	TRUE
YHR133C	NSG1	YNL156C	NSG2		0.00732	0.1036	TRUE		362.938	0.10271	FALSE		97.9865	0.14627	0.07042	TRUE
YHR135C	YCK1	YNL154C	YCK2		NA	NA	NA				NA		NA	NA	NA	NA
YHR139C	SPS100	YNL160W	YGP1		0.09894	0.13113	FALSE		999	0.13603	TRUE		999	0.18179	0.10196	TRUE
YHR146W	CRP1	YNL173C	MDG1		0.13686	0.19158	TRUE		999	0.18937	FALSE		676.271	0.17831	0.20369	FALSE
YHR155W	YSP1	YNL257C	SIP3		0.0081	0.08915	TRUE		11.1436	0.08851	FALSE		0.4293	0.07335	0.10664	TRUE
YHR203C	RPS4B	YJR145C	RPS4A		0.07638	0.09209	FALSE		0.32066	0.08188	FALSE		0.42995	0.09495	0.0472	FALSE
YIL079C	AIR1	YDL175C	AIR2		NA	NA	NA				NA		NA	NA	NA	NA
YIL095W	PRK1	YNL020C	ARK1		NA	NA	NA				NA		NA	NA	NA	NA
YIL105C	SLM1	YNL047C	SLM2		0.0594	0.0765	FALSE		999	0.07398	TRUE		999	0.05859	0.09268	TRUE
YIL109C	SEC24	YNL049C	SFB2		0.06076	0.07879	TRUE		999	0.07751	TRUE		999	0.05177	0.10151	TRUE
YIL113W	SDP1	YNL053W	MSG5		0.00894	0.17384	TRUE		0.16378	0.17398	FALSE		0.16749	0.16226	0.22506	FALSE
YIL114C	POR2	YNL055C	POR1		0.07097	0.08833	FALSE		999	0.08312	TRUE		999	0.05447	0.10057	TRUE
YIL117C	PRM5	YNL058C	YNL058C		0.01107	0.16079	TRUE		0.00223	0.163	FALSE		0.00225	0.18186	0.14493	FALSE
YIL123W	SIM1	YNL066W	SUN4		0.14985	0.17606	TRUE		2.08265	0.17398	FALSE		1.77144	0.18221	0.16548	FALSE
YIL131C	FKH1	YNL068C	FKH2		0.09356	0.08514	FALSE		999	0.08445	TRUE		999	0.07379	0.09028	FALSE
YIL133C	RPL16A	YNL069C	RPL16B		0.0913	0.14398	TRUE		0.10186	0.1474	FALSE		0.10117	0.15451	0.14077	FALSE
YIL135C	VHS2	YNL074C	MLF3		0.01078	0.12155	TRUE		999	0.12154	FALSE		999	0.12874	0.11401	FALSE
YIL138C	TPM2	YNL079C	TPM1		0.03304	0.05483	TRUE		999	0.05322	FALSE		999	0.05051	0.05613	FALSE
YIL148W	RPL40A	YKR094C	RPL40B		0.00726	0.06106	TRUE		2.98001	0.03686	TRUE		1.57577	0.12228	0.02282	TRUE
YIL151C	YIL151C	YKR096W	YKR096W		0.00826	0.09411	TRUE		0.43482	0.09343	FALSE		0.82745	0.08361	0.10089	TRUE
YIL158W	AIM20	YKR100C	SKG1		0.04748	0.1256	TRUE		0.07633	0.12617	FALSE		0.05091	0.10686	0.17829	TRUE
YIR018W	YAP5	YOL028C	YAP7		0.01193	0.13209	TRUE		999	0.13152	FALSE		507.369	0.13239	0.01304	FALSE
YIR021W	MRS1	YKL011C	CCE1		0.01473	0.16023	TRUE		0.03616	0.16165	FALSE		0.03613	0.20139	0.13317	TRUE
YIR033W	MGA2	YKL020C	SPT23		0.00685	0.08927	TRUE		87.4023	0.08918	TRUE		25.3168	0.10998	0.07024	TRUE
YIR037W	HYR1	YKL026C	GPX1		0.08213	0.06164	FALSE		999	0.06011	FALSE		999	0.04118	0.08747	TRUE
YJL045W	YJL045W	YKL148C	SDH1		0.06051	0.04144	TRUE		0.09536	0.03857	TRUE		0.09427	0.05024	0.02258	TRUE
YJL076W	NET1	YKR010C	TOF2		0.07618	0.17934	TRUE		999	0.17802	TRUE		999	0.14901	0.23624	TRUE
YJL082W	IML2	YKR018C	YKR018C		0.00586	0.04583	TRUE		18.0963	0.04517	TRUE		49.4898	0.04654	0.04375	FALSE
YJL083W	TAX4	YKR019C	IRS4		0.07783	0.1317	TRUE		999	0.13096	TRUE		999	0.13126	0.13064	FALSE
YJL084C	ALY2	YKR021W	ALY1		0.02202	0.09412	TRUE		999	0.09392	TRUE		999	0.09512	0.09251	FALSE
YJL099W	CHS6	YKR027W	BCH2		0.05336	0.11132	TRUE		81.4879	0.11116	FALSE		999	0.1001	0.12189	FALSE
YJL105W	SET4	YKR029C	SET3		0.00914	0.16297	TRUE		0.18032	0.16283	FALSE		0.19645	0.14684	0.1754	FALSE
YJL110C	GZF3	YKR034W	DAL80		0.15628	0.13767	FALSE		999	0.13699	TRUE		999	0.1675	0.07485	TRUE
YJL112W	MDV1	YKR036C	CAF4		0.01811	0.14028	TRUE		2.31741	0.1393	FALSE		0.11973	0.15977	0.12247	TRUE
YJL129C	TRK1	YKR050W	TRK2		0.00631	0.12943	TRUE		42.395	0.12735	FALSE		35.8089	0.14062	0.11783	TRUE
YJL133W	MRS3	YKR052C	MRS4		0.02746	0.03564	FALSE		999	0.03801	FALSE		999	0.0283	0.04608	FALSE
YJL134W	LCB3	YKR053C	YSR3		0.06837	0.09426	TRUE		999	0.09318	FALSE		999	0.11853	0.07416	TRUE
YJL137C	GLG2	YKR058W	GLG1		0.13704	0.21314	TRUE		0.08507	0.22158	TRUE		0.0835	0.15899	0.25972	TRUE
YJL138C	TIF2	YKR059W	TIF1		0.04158	0.04874	FALSE		0.14496	0.0487	FALSE		0.13971	0.0365	0.15513	TRUE
YJL159W	HSP150	YKL163W	PIR3		0.1626	0.12681	TRUE		39.6692	0.1158	TRUE		999	0.09298	0.13358	TRUE
YJL164C	TPK1	YKL166C	TPK3		0.04112	0.05293	TRUE		999	0.05254	TRUE		999	0.04854	0.05687	FALSE
YJL165C	HAL5	YKL168C	KKQ8		0.00765	0.09504	TRUE		999	0.09506	TRUE		37.5586	0.13382	0.06408	TRUE
YJL177W	RPL17B	YKL180W	RPL17A		0.10954	0.04785	TRUE		0.0001	0.04842	FALSE		0.0001	0.03807	0.06499	FALSE
YJL181W	YJL181W	YJR030C	YJR030C		0.01122	0.22981	TRUE		0.0088	0.23407	TRUE		0.0088	0.33147	0.18426	TRUE
YJR054W	YJR054W	YML047C	PRM6		0.00786	0.11109	TRUE		0.0238	0.11228	FALSE		0.02324	0.10512	0.11682	FALSE
YJR059W	PTK2	YKL198C	PTK1		0.0665	0.09251	FALSE		93.147	0.09089	FALSE		221.726	0.08248	0.10064	FALSE
YJR066W	TOR1	YKL203C	TOR2		0.01819	0.02981	TRUE		358.345	0.03008	TRUE		999	0.03521	0.02585	TRUE
YJR091C	JSN1	YPR042C	PUF2		NA	NA	NA				NA		NA	NA	NA	NA
YJR094W-A	RPL43B	YPR043W	RPL43A		NA	NA	NA				NA		NA	NA	NA	NA
YJR127C	RSF2	YML081W	TDA9		0.11886	0.0964	TRUE		999	0.09604	TRUE		999	0.10881	0.08231	TRUE
YJR130C	STR2	YML082W	YML082W		0.06232	0.04809	TRUE		999	0.0482	TRUE		999	0.04526	0.05103	FALSE
YJR148W	BAT2	YHR208W	BAT1		0.08574	0.06821	TRUE		999	0.06118	TRUE		999	0.05037	0.06968	TRUE
YKL032C	IXR1	YMR072W	ABF2		0.12888	0.11388	FALSE		999	0.10931	TRUE		999	0.12365	0.10429	FALSE
YKL043W	PHD1	YMR016C	SOK2		0.27235	0.16904	TRUE		999	0.16854	FALSE		999	0.16099	0.17199	FALSE
YKL050C	YKL050C	YMR031C	EIS1		0.06882	0.16575	TRUE		0.75047	0.1638	FALSE		0.64105	0.20826	0.12576	TRUE
YKL065C	YET1	YMR040W	YET2		0.06727	0.10632	TRUE		0.00496	0.11179	TRUE		0.00989	0.00542	0.11867	TRUE
YKL072W	STB6	YMR053C	STB2		0.00765	0.07352	TRUE		9.40351	0.07356	FALSE		11.2454	0.07882	0.06853	FALSE
YKL091C	YKL091C	YMR079W	SEC14		0.04056	0.04049	FALSE		999	0.0375	TRUE		999	0.03612	0.0392	FALSE
YKL093W	MBR1	YMR081C	ISF1		0.01029	0.16353	TRUE		999	0.1623	FALSE		999	0.1603	0.16421	FALSE
YKL105C	YKL105C	YMR086W	SEG1		0.00926	0.249	TRUE		0.05747	0.25047	FALSE		0.06497	0.26464	0.23514	FALSE
YKL121W	DGR2	YMR102C	YMR102C		0.00712	0.08378	TRUE		18.8483	0.0835	TRUE		5.55805	0.11048	0.05849	TRUE
YKL127W	PGM1	YMR105C	PGM2		0.03502	0.06218	TRUE		999	0.05768	TRUE		999	0.05007	0.06423	TRUE
YKL129C	MYO3	YMR109W	MYO5		0.04708	0.05736	TRUE		999	0.05579	TRUE		999	0.06768	0.04039	TRUE
YKL132C	RMA1	YMR113W	FOL3		0.00529	0.12508	TRUE		0.10499	0.12585	FALSE		0.11083	0.17032	0.09161	TRUE
YKL133C	YKL133C	YMR115W	MGR3		NA	NA	NA				NA		NA	NA	NA	NA
YKL141W	SDH3	YMR118C	SHH3		0.16154	0.10184	TRUE		0.16958	0.10065	FALSE		0.14345	0.1658	0.06714	TRUE
YKL187C	YKL187C	YLR413W	YLR413W		0.12441	0.14617	FALSE		999	0.1431	TRUE		999	0.17255	0.1208	TRUE
YKL201C	MNN4	YJR061W	YJR061W		0.00559	0.09528	TRUE		1.9594	0.09459	FALSE		5.03472	0.08318	0.10959	TRUE
YKR072C	SIS2	YOR054C	VHS3		0.04617	0.10342	TRUE		999	0.10232	FALSE		999	0.09554	0.11166	FALSE
YKR075C	YKR075C	YOR062C	YOR062C		0.05342	0.13173	TRUE		0.25461	0.13135	FALSE		0.36625	0.16696	0.10557	TRUE
YKR077W	MSA2	YOR066W	MSA1		0.00912	0.13819	TRUE		999	0.13806	FALSE		999	0.1365	0.13892	FALSE
YKR078W	YKR078W	YOR069W	VPS5		NA	NA	NA				NA		NA	NA	NA	NA
YKR084C	HBS1	YOR076C	SKI7		NA	NA	NA				NA		NA	NA	NA	NA
YKR089C	TGL4	YOR081C	TGL5		0.00925	0.05608	TRUE		19.4804	0.05704	TRUE		999	0.06116	0.05608	FALSE
YKR091W	SRL3	YOR083W	WHI5		0.02409	0.17256	TRUE		0.14743	0.1727	FALSE		0.14791	0.20617	0.14459	TRUE
YLL010C	PSR1	YLR019W	PSR2		0.07775	0.14401	TRUE		999	0.14306	FALSE		999	0.17703	0.10744	TRUE
YLL012W	YEH1	YLR020C	YEH2		0.00514	0.06292	TRUE		28.8264	0.0635	TRUE		999	0.05926	0.06794	FALSE
YLL021W	SPA2	YLR313C	SPH1		0.10164	0.2197	TRUE		101.458	0.21546	TRUE		0.87584	0.19274	0.29761	TRUE
YLR028C	ADE16	YMR120C	ADE17		NA	NA	NA				NA		NA	NA	NA	NA
YLR031W	YLR031W	YMR124W	YMR124W		0.1232	0.15092	TRUE		0.62571	0.14714	TRUE		0.60008	0.16477	0.14618	FALSE
YLR174W	IDP2	YNL009W	IDP3		0.03681	0.04118	FALSE		256.702	0.03997	FALSE		188.478	0.0517	0.02539	TRUE
YLR187W	SKG3	YNL278W	CAF120		0.12166	0.15257	TRUE		917.602	0.14976	TRUE		999	0.1338	0.17152	TRUE
YLR249W	YEF3	YNL014W	HEF3		0.07192	0.06405	TRUE		0.54747	0.06109	TRUE		0.54188	0.05272	0.09252	TRUE
YLR260W	LCB5	YOR171C	LCB4		0.00563	0.08556	TRUE		43.9808	0.08508	TRUE		36.8397	0.08423	0.08601	FALSE
YLR264W	RPS28B	YOR167C	RPS28A		0.01442	0.02299	FALSE		0.0001	0.02321	FALSE		1.70423	0.02836	0.01629	FALSE
YLR270W	DCS1	YOR173W	DCS2		NA	NA	NA				NA		NA	NA	NA	NA
YLR277C	YSH1	YOR179C	SYC1		0.02051	0.0672	TRUE		0.04154	0.06764	FALSE		0.02793	0.17943	0.05409	TRUE
YLR287C-A	RPS30A	YOR182C	RPS30B		0.07577	0.14443	TRUE		0.0001	0.14915	FALSE		0.0001	0.16454	0.13623	FALSE
YLR293C	GSP1	YOR185C	GSP2		0.01055	0.01093	FALSE		0.01979	0.00935	FALSE		0.02029	0.00506	0.01376	FALSE
YLR300W	EXG1	YOR190W	SPR1		0.08485	0.10678	TRUE		999	0.10451	TRUE		850.141	0.10411	0.105	FALSE
YLR441C	RPS1A	YML063W	RPS1B		0.06994	0.06008	FALSE		0.0001	0.06007	FALSE		0.0001	0.06153	0.0573	FALSE
YLR442C	SIR3	YML065W	ORC1		0.00459	0.13357	TRUE		0.07575	0.13406	FALSE		29.6973	0.20863	0.07038	TRUE
YLR448W	RPL6B	YML073C	RPL6A		0.10424	0.14001	FALSE		5.27761	0.13842	FALSE		0.0001	0.10711	0.18185	TRUE
YLR449W	FPR4	YML074C	FPR3		0.06282	0.1201	TRUE		999	0.11811	TRUE		999	0.13064	0.10458	FALSE
YLR450W	HMG2	YML075C	HMG1		0.04733	0.05713	TRUE		0.15662	0.05536	TRUE		0.16116	0.04402	0.06541	TRUE
YLR456W	YLR456W	YPR172W	YPR172W		0.00808	0.07602	TRUE		7.03492	0.07479	FALSE		622.245	0.10731	0.04276	TRUE
YLR457C	NBP1	YPR174C	YPR174C		0.01022	0.11959	TRUE		0.00023	0.12209	FALSE		0.00023	0.11148	0.12898	FALSE
YML007W	YAP1	YDR423C	CAD1		0.09222	0.17259	TRUE		0.29591	0.17199	FALSE		0.21316	0.1224	0.27082	TRUE
YML056C	IMD4	YLR432W	IMD3		0.06516	0.0863	TRUE		0.24364	0.07873	TRUE		0.21667	0.03686	0.10471	TRUE
YML106W	URA5	YMR271C	URA10		0.03549	0.04255	FALSE		999	0.03887	FALSE		0.07325	0.07327	0.02382	TRUE
YML109W	ZDS2	YMR273C	ZDS1		0.06928	0.17016	TRUE		0.22743	0.16958	FALSE		0.23579	0.18095	0.15993	FALSE
YML111W	BUL2	YMR275C	BUL1		0.01213	0.06845	TRUE		246.797	0.06843	TRUE		328.674	0.06803	0.06869	FALSE
YML116W	ATR1	YMR279C	YMR279C		0.07679	0.08939	TRUE		999	0.08759	TRUE		999	0.07772	0.09756	TRUE
YML118W	NGL3	YMR285C	NGL2		0.03328	0.09544	TRUE		0.12341	0.09503	FALSE		0.18377	0.13832	0.06056	TRUE
YML124C	TUB3	YML085C	TUB1		0.02207	0.02311	FALSE		5.50385	0.02311	FALSE		0.0001	0.02284	0.02371	FALSE
YML125C	PGA3	YML087C	AIM33		0.06691	0.07368	FALSE		0.17371	0.07203	FALSE		0.17435	0.05992	0.08143	FALSE
YMR008C	PLB1	YOL011W	PLB3		0.08073	0.06984	TRUE		0.25547	0.06831	TRUE		0.25581	0.06579	0.07067	FALSE
YMR119W	ASI1	YNL008C	ASI3		0.00901	0.16746	TRUE		0.0883	0.16811	FALSE		0.10659	0.14304	0.19639	TRUE
YMR175W	SIP18	YPL223C	GRE1		0.2783	0.09333	TRUE		0.01325	0.0945	FALSE		0.01326	0.09113	0.09621	FALSE
YMR177W	MMT1	YPL224C	MMT2		0.05769	0.12159	TRUE		0.55836	0.11982	FALSE		0.65897	0.10753	0.12993	FALSE
YMR180C	CTL1	YPL228W	CET1		0.03372	0.1307	TRUE		0.03775	0.13212	FALSE		0.03267	0.26093	0.09048	TRUE
YMR181C	YMR181C	YPL229W	YPL229W		0.01321	0.11213	TRUE		999	0.11197	FALSE		76.1769	0.11875	0.10063	FALSE
YMR182C	RGM1	YPL230W	USV1		0.01143	0.20655	TRUE		1.03856	0.20504	FALSE		346.55	0.23433	0.1499	TRUE
YMR183C	SSO2	YPL232W	SSO1		0.05647	0.04537	FALSE		999	0.04492	TRUE		999	0.04055	0.04886	FALSE
YMR186W	HSC82	YPL240C	HSP82		0.09029	0.04844	TRUE		0.18357	0.04556	TRUE		0.19882	0.05485	0.02486	TRUE
YMR194W	RPL36A	YPL249C-A	RPL36B		0.08897	0.10326	FALSE		0.04137	0.13404	FALSE		0.04225	0.07759	0.22986	FALSE
YMR198W	CIK1	YPL253C	VIK1		0.01249	0.12245	TRUE		0.00192	0.12427	TRUE		0.00192	0.11372	0.13548	FALSE
YMR199W	CLN1	YPL256C	CLN2		0.00956	0.06391	TRUE		82.3801	0.06438	TRUE		25.054	0.06639	0.06197	FALSE
YMR206W	YMR206W	YNR014W	YNR014W		0.01012	0.14771	TRUE		0.06246	0.14882	FALSE		0.06158	0.15283	0.14688	FALSE
YMR207C	HFA1	YNR016C	ACC1		0.06094	0.07718	TRUE		0.14611	0.07268	TRUE		0.13609	0.02156	0.09776	TRUE
YMR230W	RPS10B	YOR293W	RPS10A		NA	NA	NA				NA		NA	NA	NA	NA
YMR242C	RPL20A	YOR312C	RPL20B		0.11009	0.10789	FALSE		0.0001	0.1122	FALSE		0.0001	0.11724	0.10935	FALSE
YMR243C	ZRC1	YOR316C	COT1		0.06267	0.09424	TRUE		999	0.09235	FALSE		999	0.07239	0.11309	TRUE
YMR246W	FAA4	YOR317W	FAA1		NA	NA	NA				NA		NA	NA	NA	NA
YMR264W	CUE1	YML101C	CUE4		0.0793	0.09867	FALSE		999	0.09577	FALSE		0.33981	0.21032	0.07418	TRUE
YNL001W	DOM34	YCL001W-B	YCL001W-B		0.01284	0.04692	TRUE		489.018	0.04567	FALSE		911.31	0.01359	0.04818	TRUE
YNL052W	COX5A	YIL111W	COX5B		0.1588	0.08013	TRUE		0.15594	0.0631	TRUE		0.1575	0.05768	0.06752	FALSE
YNL065W	AQR1	YIL120W	QDR1		0.03407	0.07209	TRUE		1.93966	0.07033	TRUE		1.27423	0.09249	0.04877	TRUE
YNL087W	TCB2	YOR086C	TCB1		NA	NA	NA				NA		NA	NA	NA	NA
YNL093W	YPT53	YOR089C	VPS21		0.02841	0.0809	TRUE		0.02037	0.08431	TRUE		0.0204	0.14418	0.04658	TRUE
YNL095C	YNL095C	YOR092W	ECM3		0.08464	0.09342	FALSE		999	0.09308	TRUE		999	0.07664	0.10673	TRUE
YNL096C	RPS7B	YOR096W	RPS7A		0.12465	0.10643	FALSE		0.0001	0.10978	FALSE		0.0001	0.08867	0.15955	TRUE
YNL098C	RAS2	YOR101W	RAS1		0.0442	0.11013	TRUE		9.26393	0.11096	TRUE		2.60675	0.0877	0.15519	TRUE
YNL104C	LEU4	YOR108W	LEU9		0.05076	0.05734	FALSE		999	0.05425	TRUE		999	0.04784	0.0594	FALSE
YNL106C	INP52	YOR109W	INP53		0.03898	0.07849	TRUE		698.998	0.07627	TRUE		999	0.04806	0.10108	TRUE
YNL108C	YNL108C	YOR110W	TFC7		0.01457	0.08832	TRUE		0.10115	0.08818	FALSE		0.10641	0.10488	0.06093	TRUE
YNL293W	MSB3	YOL112W	MSB4		0.0095	0.0796	TRUE		1.03478	0.07903	FALSE		0.95753	0.08108	0.07769	FALSE
YNL298W	CLA4	YOL113W	SKM1		0.08658	0.07703	FALSE		337.149	0.07561	TRUE		999	0.08636	0.06871	FALSE
YNL299W	TRF5	YOL115W	PAP2		0.00725	0.08146	TRUE		550.242	0.08027	TRUE		999	0.07622	0.08418	FALSE
YNL301C	RPL18B	YOL120C	RPL18A		NA	NA	NA				NA		NA	NA	NA	NA
YNL302C	RPS19B	YOL121C	RPS19A		0.09651	0.11607	FALSE		0.0001	0.12157	FALSE		0.0001	0.14407	0.09296	FALSE
YNL309W	STB1	YOL131W	YOL131W		0.00908	0.13333	TRUE		0.3307	0.13262	FALSE		0.30843	0.19721	0.12028	TRUE
YNR034W-A	YNR034W-A	YCR075W-A	YCR075W-A		0.0032	0.06647	TRUE		0.00548	0.06882	FALSE		0.00547	0.05039	0.09373	FALSE
YOL036W	YOL036W	YIR016W	YIR016W		0.00896	0.20292	TRUE		0.15282	0.203	FALSE		0.11572	0.183	0.29917	TRUE
YOL091W	SPO21	YBR148W	YSW1		0.01202	0.15105	TRUE		999	0.1511	FALSE		999	0.20758	0.10629	TRUE
YOR016C	ERP4	YAL007C	ERP2		0.07173	0.0857	FALSE		0.06333	0.08591	FALSE		0.05914	0.05558	0.10728	TRUE
YOR044W	IRC23	YDR275W	BSC2		0.01344	0.16269	FALSE		0.27124	0.16129	FALSE		NA	NA	NA	NA
YOR222W	ODC2	YPL134C	ODC1		0.04771	0.05323	FALSE		999	0.0557	TRUE		999	0.0625	0.05087	FALSE
YOR226C	ISU2	YPL135W	ISU1		0.07128	0.04216	TRUE		999	0.04426	TRUE		999	0.05061	0.03954	FALSE
YOR227W	HER1	YPL137C	GIP3		0.1012	0.11852	TRUE		999	0.11657	TRUE		999	0.11525	0.11808	FALSE
YOR229W	WTM2	YPL139C	UME1		0.02524	0.09129	TRUE		0.09455	0.09124	FALSE		0.07991	0.04273	0.16137	TRUE
YOR231W	MKK1	YPL140C	MKK2		0.00356	0.08913	TRUE		12.2428	0.08842	FALSE		58.198	0.08787	0.08899	FALSE
YOR233W	KIN4	YPL141C	FRK1		0.08875	0.1482	TRUE		0.36383	0.14592	FALSE		0.31348	0.12028	0.17828	TRUE
YOR247W	SRL1	YPL163C	SVS1		0.04729	0.2276	FALSE		0.00136	0.23828	TRUE		NA	NA	NA	NA
YOR256C	TRE2	YPL176C	TRE1		0.04738	0.11531	TRUE		999	0.1143	FALSE		999	0.1321	0.0995	TRUE
YPL112C	PEX25	YOR193W	PEX27		0.00676	0.13701	TRUE		0.00098	0.14073	TRUE		0.00094	0.27662	0.09878	TRUE
YPL250C	ICY2	YMR195W	ICY1		0.0304	0.20508	TRUE		0.03545	0.21446	FALSE		0.03669	0.24533	0.18844	FALSE
YPR162C	ORC4	YLR453C	RIF2		NA	NA	NA				NA		NA	NA	NA	NA
